# Supplementary material for: Maternal dysglycaemia, changes in the infant’s epigenome modified with a diet and physical activity intervention in pregnancy: Secondary analysis of a randomised control trial
Source: PLoS Med. 2020 Nov 5;17(11):e1003229. doi: 10.1371/journal.pmed.1003229 (PMC7643947; doi:10.1371/journal.pmed.1003229)
Supplement: S1 Data — Table A: List of pyrosequencing primers. Table B: Comparison of samples included in cohort vs samples not included in this analysis. Table C: Total list of dmCpGs associated with maternal GDM. Table D: Total list of dmCpGs associated with maternal GDM after adjustment for maternal BMI. Table E: Total list of dmCpGs associated with 1-h glucose levels. Table F: Total list of dmCpGs associated with 2-h glucose levels. Table G: List of dmCpGs overlapping between the different analyses. Table H: List of dmCpG associated with maternal GDM after adjustment for gestational age at OGTT. Table I: List of dmCpGs asscociated with maternal 1-h glucose levels after adjustment for gestational age at OGTT. Table J: List of dmCpGs associated with GDM and 1-h glucose in the sex-stratified analysis. Table K: Top 20 enriched GO terms from the methylGSA analysis. Table L: Total list of DMRs associated with maternal GDM. Table M: Total list of DMRs associated with 1-h glucose levels. Table N: Total list of DMRs associated with 2-h glucose levels. Table O: List of DMRs overlapping between the different analyses. Table P: List of GDM-associated dmCpGs overlapping GDM-associated DMRs. Table Q: Total list of dmCpGs associated with 1-h glucose levels after adjustment for intervention. Table R: Total list of dmCpGs associated with GDM after adjustment for intervention. Table S: Total list of dmCpGs associated with GDM in the control arm of the intervention. Table T: Total list of dmCpGs associated with 1-h glucose levels in the control arm of the intervention. Table U: Difference in the effect sizes between the control and intervention arm of the CpG associations with GDM and 1-h glucose levels. Table V: Total list of significant mQTLs with the dmCpGs associated with 1-h glucose levels in the control arm of the intervention. (XLSX) [file pmed.1003229.s001.xlsx]

## Sheet: Table A
	Primer sequences	CpG	hg19 coordinates
AVP
Forward	[Btn]GGTTTTTGGGGAGTTATTGGG	cg16536918	chr20:3065403
Reverse	ACCCACAATAAAAAATACCTATCTCA
Sequencing	ACCTCTACTAACTACCTATT
LGR6
Forward	TTGGATATTTTAGGGGGGAAATGTA	cg03566881	chr1:202210983
Reverse	[Btn]CACCTTTTTCCTCTCAACAAACAAC
Sequencing	AGGGGGGAAATGTATA
BRD2*
Forward	TGTTTTATAGGGGAGAAATGGG
Reverse	[Btn]CAACCAACTACAATACCTACACA
Sequencing 1	TTAGTTTGATAGTATTTATAGGTT	cg26953232	chr6:32942495
		CpG2	chr6:32942508
Sequencing 2	AGTATTTATATTAGGTAGATTAT	CpG3	chr6:32942537
Sequencing 3	GGGAGAAATGGGAAT	CpG4	chr6:32942559
*CpGs2-4 are not found on the EPIC array however are within the DMR associated with 1hr glucose levels

## Sheet: Table B
Maternal		Included in the analysis					Not included in the analysis					Included (n=550) vs not included (n=970)
		Intervention		Control		Mean difference/ OR (95%CI)	Intervention		Control		Mean difference/ OR (95%CI)
		Mean (SD)/ Median (IQR) N (%)					Mean (SD)/ Median (IQR) N (%)
Age (years) at baseline		261	30.9 (5.3)	289	30.8 (5.5)	0.07 (-0.83 to 0.97)	502	30.2 (5.5)	468	30.1 (5.5)	0.10 (-0.60 to 0.80)	0.02
BMI (kg/m2) at baseline		261	36.6 (5.1)	289	36.6 (4.4)	0.27 (-0.23 to 0.76)	502	36.1 (4.8)	468	36.2 (4.7)	-0.07 (-0.68 to 0.52)	0.29
Ethnicity	Asian	261	15 (6)	289	13 (5)	1.27 (0.59 to 2.75)	502	28 (6)	468	35 (7)	0.72 (0.43 to 1.22)	<0.001
	Black		45 (17)		55 (19)	0.90 (0.58 to 1.40)		149 (30)		149 (30)	0.97 (0.73 to 1.29)
	White		188 (72)		208 (72)	Ref		294 (59)		249 (58)	Ref
	Other		13 (5)		13 (5)	1.10 (0.50 to 2.44)		31 (6)		31 (6)	1.04 (0.60 to 1.79)
Multiparous		261	144 (55)	289	143 (50)	1.25 (0.89 to 1.75)	502	292 (58)	468	280 (60)	0.93 (0.72 to 1.20)	0.01
Smoking status at baseline		261	10 (4)	289	22 (7)	0.51 (0.23 to 1.10)	502	37 (7)	468	36(8)	0.93 (0.57 to 1.52)	0.16
Antenatal characteristics	GDM*	256	77 (30)	286	82 (29)	1.07 (0.73 to 1.55)	380	85 (22)	375	91 (25)	0.90 (0.64 to 1.26)	0.01
	Total GWG from 15-18 weeks¶	247	7.0 (4.9)	274	7.6 (4.2)	-0.60 (-1.38 to 0.18)	279	7.3 (4.2)	293	7.9 (4.7)	-0.62 (-1.37 to 0.11)	0.23
Abbreviations: BMI, body mass index; CI, confidence intervals; GDM, gestational diabetes; IQR, interquartile range; PE, pre-eclampsia; SD, standard deviation. * Gestational diabetes (GDM) diagnosis by International Association of Diabetes in Pregnancy Study Group criteria at 27+0 to 28+6 weeks’ gestation.

## Sheet: Table C
Probe	logFC	AveExpr	t	P.Value	adj.P.Val	B		chr	pos	strand	Relation_to_Island	UCSC_RefGene_Group	UCSC_RefGene_Name
cg03566881	0.0134945	0.873273	6.31639	5.67e-10	0.000219629	10.895		chr1	202210983	+	OpenSea	Body;Body;Body	LGR6;LGR6;LGR6
cg16536918	0.0226366	0.675826	5.94442	5.03e-09	0.000974656	8.77207		chr20	3065403	-	S_Shore	TSS200	AVP
cg16063640	-0.0158609	0.365648	-5.70185	1.97e-08	0.00254361	7.4338		chr10	102807511	+	N_Shore
cg12148585	0.0218224	0.492164	5.44635	7.87e-08	0.00561732	6.08803		chr2	208006420	+	OpenSea	Body;Body;Body;Body	KLF7;KLF7;KLF7;KLF7
cg03750061	0.0169847	0.693067	5.42885	8.64e-08	0.00561732	5.99813		chr10	119131167	-	N_Shelf	Body	PDZD8
cg08726900	0.024202	0.40177	5.42767	8.7e-08	0.00561732	5.99147		chr16	89550474	-	OpenSea	5'UTR	ANKRD11
cg08450478	0.0186575	0.701122	5.39003	1.06e-07	0.00587571	5.79284		chr1	78955823	+	N_Shore	TSS1500;TSS1500	PTGFR;PTGFR
cg11646706	0.0279902	0.565303	5.33019	1.45e-07	0.00659666	5.49862		chr3	58514483	-	OpenSea	Body	ACOX2
cg13608623	0.0217664	0.627686	5.31571	1.57e-07	0.00659666	5.42899		chr1	164600102	+	OpenSea	Body;Body;Body	PBX1;PBX1;PBX1
cg18317026	0.0184345	0.828466	5.28926	1.8e-07	0.00659666	5.27728		chr15	54852175	+	OpenSea	Body	UNC13C
cg24873093	0.0186309	0.743987	5.2815	1.87e-07	0.00659666	5.24561		chr1	45991060	-	S_Shelf
cg13687834	0.0243598	0.238234	5.23529	2.38e-07	0.00767763	5.01515		chr10	3514783	+	OpenSea
cg20858400	0.0147592	0.175482	5.18535	3.07e-07	0.00915544	4.78645		chr14	104928652	+	Island
cg21132686	0.0150307	0.268143	5.13531	3.96e-07	0.0107235	4.51807		chr20	22795774	-	OpenSea
cg26077811	-0.0152219	0.399012	-5.10706	4.57e-07	0.0107235	4.38179		chr11	119232263	-	N_Shelf	Body;Body	USP2;USP2
cg19136673	0.0142524	0.301916	5.10049	4.72e-07	0.0107235	4.34999		chr6	32813337	+	S_Shore	TSS1500;3'UTR	PSMB8;TAP1
cg07302471	0.018759	0.831249	5.09616	4.83e-07	0.0107235	4.33852		chr3	51657172	+	OpenSea	Body	RAD54L2
cg09150130	0.0204695	0.668924	5.05521	5.93e-07	0.0107235	4.13114		chr20	3083101	-	OpenSea
cg02609480	0.0176187	0.465999	5.05093	6.06e-07	0.0107235	4.11176		chr21	46971551	+	N_Shelf
cg24296397	0.0176531	0.696628	5.04847	6.13e-07	0.0107235	4.09996		chr3	49692537	+	S_Shelf	Body	BSN
cg13245626	0.0305557	0.529229	5.04558	6.22e-07	0.0107235	4.08465		chr4	75558301	+	OpenSea
cg25049210	0.0353151	0.690622	5.04229	6.32e-07	0.0107235	4.06885		chr3	30495126	-	OpenSea
cg11415687	0.0103343	0.106589	5.0349	6.56e-07	0.0107235	4.03743		chr17	4806623	-	S_Shore	TSS1500	CHRNE
cg03245099	0.026968	0.566642	5.02471	6.9e-07	0.0107235	3.98414		chr1	28201862	-	S_Shelf	Body;Body;Body;Body;Body	THEMIS2;THEMIS2;THEMIS2;THEMIS2;THEMIS2
cg09530217	-0.0247125	0.552216	-5.02423	6.92e-07	0.0107235	3.98498		chr15	101728353	+	OpenSea	Body	CHSY1
cg01899130	0.0347774	0.434906	4.98766	8.29e-07	0.0123055	3.80514		chr14	55348681	-	OpenSea	Body;Body;Body;Body	GCH1;GCH1;GCH1;GCH1
cg06233873	0.0322663	0.662238	4.98093	8.57e-07	0.0123055	3.77165		chr5	137641727	-	OpenSea	Body;Body;Body;Body	CDC25C;CDC25C;CDC25C;CDC25C
cg16326902	-0.0171888	0.831732	-4.95574	9.71e-07	0.0134337	3.64897		chr20	49253364	+	OpenSea	1stExon;5'UTR	FAM65C;FAM65C
cg04685228	0.0228516	0.434737	4.92021	1.16e-06	0.0152927	3.48414		chr5	172462626	+	OpenSea
cg05493528	0.0224666	0.537749	4.90933	1.22e-06	0.0152927	3.44675		chr1	65631531	+	OpenSea	Body;Body;Body	AK4;AK4;AK4
cg01704198	0.012016	0.789393	4.90848	1.22e-06	0.0152927	3.43536		chr3	33757893	+	N_Shore	Body	CLASP2
cg12428797	0.0212523	0.402939	4.85673	1.57e-06	0.0190452	3.18742		chr8	144678360	+	N_Shore	5'UTR;5'UTR;5'UTR;5'UTR;5'UTR;5'UTR;5'UTR;5'UTR	EEF1D;EEF1D;EEF1D;EEF1D;EEF1D;EEF1D;EEF1D;EEF1D
cg25156118	-0.0192519	0.587425	-4.83445	1.75e-06	0.0200399	3.08266		chr19	39799137	+	Island	Body	LRFN1
cg13492133	-0.0222054	0.52393	-4.83268	1.77e-06	0.0200399	3.07163		chr1	183516266	+	OpenSea	Body;Body;Body	SMG7;SMG7;SMG7
cg14455176	-0.010148	0.247392	-4.82043	1.87e-06	0.0200399	3.02932		chr1	156785998	+	S_Shore	TSS200;Body;Body;Body;Body;Body	SH2D2A;SH2D2A;SH2D2A;SH2D2A;SH2D2A;NTRK1
cg10676600	-0.0140788	0.520163	-4.81702	1.9e-06	0.0200399	3.00205		chr10	73246475	-	OpenSea	Body;Body;Body;Body;Body	CDH23;CDH23;CDH23;CDH23;CDH23
cg22699285	0.014728	0.325138	4.81322	1.94e-06	0.0200399	2.99596		chr12	107763727	-	OpenSea	Body	BTBD11
cg05960182	0.0140519	0.318694	4.80493	2.02e-06	0.0200399	2.94804		chr1	16160360	-	N_Shore
cg15366573	-0.0119159	0.830464	-4.80061	2.06e-06	0.0200399	2.93171		chr15	89715038	+	OpenSea	Body;Body	ABHD2;ABHD2
cg22451300	0.0199608	0.686591	4.79966	2.07e-06	0.0200399	2.92396		chr1	61692418	+	OpenSea	Body;Body;Body;Body	NFIA;NFIA;NFIA;NFIA
cg19736654	-0.00758726	0.833715	-4.79378	2.13e-06	0.0200399	2.90767		chr19	6746221	-	Island	Body	TRIP10
cg04118945	0.0308163	0.402688	4.78432	2.23e-06	0.0200399	2.85977		chr10	125865787	-	OpenSea
cg21180953	0.0186931	0.209157	4.78123	2.26e-06	0.0200399	2.84399		chr18	42489607	-	OpenSea	Body	SETBP1
cg24129356	0.0208226	0.204785	4.77979	2.28e-06	0.0200399	2.8438		chr6	32920735	+	OpenSea	1stExon	HLA-DMA
cg20068209	0.0200561	0.428226	4.77211	2.36e-06	0.0203245	2.79797		chr6	75988568	-	OpenSea	Body;Body	TMEM30A;TMEM30A
cg25676030	0.017967	0.439561	4.76706	2.42e-06	0.0203668	2.77904		chr3	4946693	-	OpenSea	Body;Body;Body;Body	BHLHE40-AS1;BHLHE40-AS1;BHLHE40-AS1;BHLHE40-AS1
cg24824128	0.0265603	0.585256	4.75463	2.56e-06	0.0211456	2.71366		chr1	28202085	-	S_Shelf	Body;Body;Body;Body;Body	THEMIS2;THEMIS2;THEMIS2;THEMIS2;THEMIS2
cg16345559	0.0132357	0.729386	4.74414	2.7e-06	0.0217617	2.67097		chr2	213933386	+	OpenSea	Body;Body	IKZF2;IKZF2
cg06396119	-0.0199213	0.429656	-4.73448	2.82e-06	0.0219557	2.62272		chr13	49792767	-	N_Shore
cg03665151	0.0196405	0.532578	4.73339	2.84e-06	0.0219557	2.6176		chr2	17939460	-	S_Shelf	5'UTR;5'UTR	GEN1;GEN1
cg18641655	0.0149895	0.274798	4.72945	2.89e-06	0.0219557	2.5976		chr8	125025636	-	OpenSea	Body;Body	FER1L6;FER1L6-AS1
cg01130991	-0.0198871	0.648603	-4.71832	3.05e-06	0.0223192	2.54354		chr17	46510392	+	S_Shelf
cg05704547	0.0118823	0.150044	4.71117	3.15e-06	0.0223192	2.52404		chr3	60067722	+	OpenSea	Body;Body	FHIT;FHIT
cg17417675	0.0227341	0.282846	4.7096	3.17e-06	0.0223192	2.51317		chr8	103543145	-	OpenSea
cg02669047	0.0105345	0.104884	4.70733	3.21e-06	0.0223192	2.51425		chr1	206931233	-	OpenSea
cg04632887	0.0189345	0.713556	4.69809	3.35e-06	0.0223192	2.45547		chr20	3065559	+	S_Shore	TSS200	AVP
cg20258698	0.025113	0.584432	4.69809	3.35e-06	0.0223192	2.46323		chr7	47556811	+	OpenSea	5'UTR	TNS3
cg12264322	0.0180359	0.695609	4.69621	3.38e-06	0.0223192	2.45383		chr8	61720600	-	OpenSea	Body	CHD7
cg20563452	0.00889928	0.0862266	4.69398	3.41e-06	0.0223192	2.45846		chr8	1424554	-	OpenSea
cg25715278	0.01874	0.638661	4.68395	3.58e-06	0.0223192	2.40391		chr10	126040305	-	OpenSea
cg09709426	0.0155787	0.273609	4.68064	3.63e-06	0.0223192	2.39148		chr3	45911521	+	OpenSea	5'UTR;Body	LZTFL1;LZTFL1
cg01893462	0.0129404	0.815465	4.6777	3.69e-06	0.0223192	2.37066		chr7	139423617	+	OpenSea	Body;Body	HIPK2;HIPK2
cg11932158	0.034172	0.655609	4.6762	3.71e-06	0.0223192	2.3523		chr3	155422129	-	OpenSea	TSS200	PLCH1
cg11960794	0.0201065	0.568593	4.67195	3.79e-06	0.0223192	2.35028		chr22	19651048	-	OpenSea
cg13741394	-0.0120771	0.745872	-4.67157	3.79e-06	0.0223192	2.33691		chr18	43417389	-	Island	Body	SIGLEC15
cg04350530	0.0166594	0.651276	4.67111	3.8e-06	0.0223192	2.34571		chr4	140728329	-	OpenSea	Body	MAML3
cg05669550	-0.0213593	0.591536	-4.66236	3.96e-06	0.0225489	2.30401		chr15	101728451	+	OpenSea	Body	CHSY1
cg25937862	-0.00956282	0.86923	-4.65759	4.05e-06	0.0225489	2.27666		chr17	60703660	+	N_Shore	TSS1500	MRC2
cg25551168	0.0166118	0.493367	4.65735	4.05e-06	0.0225489	2.27912		chr20	3065343	-	S_Shore	5'UTR;1stExon	AVP;AVP
cg12226023	-0.0170514	0.484414	-4.6554	4.09e-06	0.0225489	2.2709		chr2	219747079	+	N_Shore	Body	WNT10A
cg04347477	0.0278141	0.554258	4.65327	4.13e-06	0.0225489	2.26007		chr12	125002007	+	Island	5'UTR;5'UTR	NCOR2;NCOR2
cg03047995	0.0187312	0.302774	4.64888	4.22e-06	0.0225812	2.234		chr14	24601588	+	Island	Body	FITM1
cg03425812	0.0169269	0.676114	4.647	4.25e-06	0.0225812	2.23555		chr15	45005363	-	S_Shore	Body	B2M
cg20409231	0.0215547	0.563863	4.629	4.62e-06	0.0242204	2.15113		chr3	156382473	-	OpenSea
cg19333758	0.0200878	0.367798	4.62483	4.71e-06	0.0243648	2.13274		chr12	48135549	-	OpenSea	Body;Body;Body	RAPGEF3;RAPGEF3;RAPGEF3
cg27109588	0.0159535	0.639744	4.61869	4.85e-06	0.0247381	2.10421		chr3	128930686	+	OpenSea
cg14943355	0.0157875	0.74534	4.61206	5e-06	0.0251077	2.08175		chr12	3980704	-	N_Shore	5'UTR;5'UTR;Body;Body	PARP11;PARP11;PARP11;PARP11
cg27005487	-0.0137318	0.530128	-4.60943	5.06e-06	0.0251077	2.05769		chr17	59484388	-	N_Shore	Body	TBX2
cg00327947	0.0136039	0.313508	4.60711	5.12e-06	0.0251077	2.05672		chr16	85482849	-	OpenSea
cg19617213	0.0186557	0.281758	4.5949	5.41e-06	0.0262325	2.00717		chr19	1074926	-	Island	Body	HMHA1
cg14295482	-0.0116154	0.608687	-4.59106	5.51e-06	0.0262719	1.9813		chr19	2555717	+	N_Shore	5'UTR	GNG7
cg08326019	-0.0315495	0.532037	-4.58743	5.6e-06	0.0262719	1.96373		chr19	11472261	+	Island	Body;Body	LPPR2;LPPR2
cg23042221	-0.0217002	0.804333	-4.58658	5.63e-06	0.0262719	1.95842		chr3	197607577	-	OpenSea
cg01601105	0.0108226	0.278657	4.57885	5.83e-06	0.0267494	1.9323		chr1	16173292	+	N_Shore	TSS1500;Body	SPEN;FLJ37453
cg09352285	0.0144369	0.153695	4.57749	5.87e-06	0.0267494	1.92848		chr20	47919910	+	OpenSea
cg04037585	-0.0204874	0.625357	-4.5728	5.99e-06	0.027015	1.90494		chr16	56231292	-	OpenSea	Body;Body	GNAO1;GNAO1
cg25693349	0.0147817	0.412371	4.56971	6.08e-06	0.0270859	1.89704		chr6	32808596	-	S_Shore	3'UTR;3'UTR	PSMB8;PSMB8
cg10573018	-0.00895484	0.178327	-4.56287	6.27e-06	0.0274605	1.85367		chr1	38100837	+	Island	TSS1500	RSPO1
cg07805345	-0.0110256	0.702503	-4.5587	6.39e-06	0.0274605	1.84633		chr3	46922486	+	N_Shore	5'UTR	PTH1R
cg13932501	0.0174629	0.568942	4.55724	6.44e-06	0.0274605	1.83613		chr9	94060853	+	OpenSea	Body	AUH
cg02001279	0.0186273	0.597109	4.55691	6.45e-06	0.0274605	1.83331		chr19	940967	+	Island	Body	ARID3A
cg00406098	0.0268616	0.531392	4.54661	6.76e-06	0.0279433	1.78635		chr13	40716180	-	OpenSea
cg26095923	0.0203494	0.430835	4.54618	6.77e-06	0.0279433	1.79067		chr10	63747939	+	OpenSea	Body	ARID5B
cg26910511	-0.0189062	0.363338	-4.54601	6.78e-06	0.0279433	1.78094		chr19	39799037	+	Island	Body	LRFN1
cg20207982	0.0212629	0.584797	4.54231	6.89e-06	0.0281195	1.76945		chr6	149487922	+	OpenSea
cg02240291	-0.0154997	0.684291	-4.53403	7.16e-06	0.028633	1.7312		chr7	150943825	+	N_Shore	Body;Body;Body	SMARCD3;SMARCD3;SMARCD3
cg27295118	0.0304937	0.656302	4.53378	7.17e-06	0.028633	1.72783		chr14	22902226	+	OpenSea
cg22163280	-0.00833067	0.714598	-4.52909	7.32e-06	0.0287236	1.71753		chr17	72423543	+	N_Shelf
cg14184306	0.0186975	0.418974	4.52708	7.39e-06	0.0287236	1.70434		chr4	57594819	+	OpenSea
cg25201165	0.0194045	0.646913	4.52494	7.46e-06	0.0287236	1.69064		chr18	60458895	+	OpenSea	Body	PHLPP1
cg06653796	0.011941	0.357236	4.52065	7.61e-06	0.0287236	1.68271		chr20	62367805	-	N_Shore	TSS200	LIME1
cg05394561	0.0146148	0.615908	4.51337	7.86e-06	0.0287236	1.6558		chr17	39465682	-	OpenSea	TSS200	KRTAP16-1
cg20417154	0.0159885	0.526034	4.51174	7.92e-06	0.0287236	1.6316		chr12	123944398	+	S_Shore	5'UTR;1stExon;5'UTR;Body	SNRNP35;SNRNP35;SNRNP35;SNRNP35
cg14868453	-0.0128356	0.614047	-4.51026	7.98e-06	0.0287236	1.62905		chr2	101996840	-	OpenSea	Body	CREG2
cg25772839	0.0199207	0.399139	4.51017	7.98e-06	0.0287236	1.62398		chr3	194573951	-	OpenSea
cg22692692	0.0193418	0.513254	4.51008	7.98e-06	0.0287236	1.62313		chr3	194432892	-	OpenSea	Body	LOC100507391
cg27478579	0.0110019	0.673017	4.50839	8.04e-06	0.0287236	1.62592		chr2	55497012	+	S_Shore	TSS1500;TSS1500	MTIF2;MTIF2
cg12595459	0.0146028	0.849094	4.50699	8.1e-06	0.0287236	1.61844		chr8	28527302	-	OpenSea
cg16843099	0.0166185	0.820701	4.50482	8.18e-06	0.0287236	1.5984		chr5	178956830	+	N_Shore
cg15877233	-0.0129505	0.661418	-4.5038	8.21e-06	0.0287236	1.60097		chr7	40611688	+	OpenSea	Body	C7orf10
cg17133774	0.0172143	0.240064	4.50083	8.32e-06	0.0287236	1.59371		chr1	6198667	+	N_Shelf	Body	CHD5
cg21262198	0.0317861	0.650379	4.49818	8.42e-06	0.0287236	1.56856		chr3	155422159	-	OpenSea	TSS200	PLCH1
cg21757973	0.0226409	0.238481	4.49809	8.43e-06	0.0287236	1.57293		chr10	25171393	+	OpenSea	Body;Body	PRTFDC1;PRTFDC1
cg25954315	0.0120313	0.278126	4.49747	8.45e-06	0.0287236	1.584		chr12	4257682	+	OpenSea
cg20393308	-0.0188274	0.809762	-4.49506	8.54e-06	0.0287236	1.56394		chr17	43728044	-	OpenSea	5'UTR;5'UTR	MGC57346-CRHR1;MGC57346-CRHR1
cg04668163	0.0120763	0.738916	4.49371	8.6e-06	0.0287236	1.55308		chr9	133546268	+	S_Shelf	Body	PRDM12
cg01505367	-0.0100005	0.753572	-4.4912	8.7e-06	0.0288028	1.54607		chr15	43559094	-	OpenSea	TSS200;TSS200	TGM5;TGM5
cg10726445	0.0148737	0.670339	4.48772	8.83e-06	0.0289156	1.52905		chr13	76336809	+	OpenSea	5'UTR;Body;Body	LMO7;LMO7;LMO7
cg25975961	0.0341476	0.558448	4.48557	8.92e-06	0.0289156	1.52026		chr7	150600818	-	OpenSea
cg18623216	0.0262111	0.547781	4.48325	9.01e-06	0.0289156	1.50597		chr3	155421970	-	OpenSea	5'UTR;1stExon	PLCH1;PLCH1
cg05351447	0.0151611	0.78973	4.48167	9.08e-06	0.0289156	1.50743		chr10	119120604	+	OpenSea	Body	PDZD8
cg02996583	-0.018039	0.541252	-4.48025	9.14e-06	0.0289156	1.49909		chr8	142237188	-	Island	Body	SLC45A4
cg19193422	-0.0144384	0.592127	-4.47755	9.25e-06	0.0289156	1.49384		chr11	131942222	-	OpenSea	Body;Body;Body;Body	NTM;NTM;NTM;NTM
cg07624582	0.0212628	0.531809	4.47748	9.25e-06	0.0289156	1.49016		chr9	14271314	+	OpenSea	Body;Body;Body	NFIB;NFIB;NFIB
cg15756156	-0.0132835	0.581448	-4.47421	9.39e-06	0.0289353	1.47474		chr22	23245724	-	OpenSea
cg03295554	0.0212689	0.609461	4.47185	9.49e-06	0.0289353	1.4596		chr11	128395450	+	S_Shelf	Body	ETS1
cg24503146	0.0181351	0.614347	4.47082	9.53e-06	0.0289353	1.45857		chr17	55558110	+	OpenSea	Body;Body	MSI2;MSI2
cg05160449	0.017798	0.605587	4.47028	9.56e-06	0.0289353	1.45569		chr21	43580161	+	OpenSea
cg25592832	0.00879247	0.084584	4.46403	9.83e-06	0.0293634	1.42786		chr19	55009051	-	OpenSea
cg00506306	0.0234966	0.612413	4.46259	9.89e-06	0.0293634	1.42014		chr7	51207974	-	OpenSea	Body;Body;Body	COBL;COBL;COBL
cg02306236	0.0231082	0.763094	4.46187	9.92e-06	0.0293634	1.41443		chr12	123570372	+	OpenSea	5'UTR;5'UTR	PITPNM2;PITPNM2
cg02646480	-0.0112238	0.792719	-4.45801	1.01e-05	0.0296515	1.40063		chr19	42431565	-	N_Shore
cg00382138	0.0219866	0.615823	4.45259	1.03e-05	0.0301536	1.38161		chr4	110723299	+	OpenSea	1stExon;5'UTR	CFI;CFI
cg14321492	0.0153059	0.81567	4.44478	1.07e-05	0.0308476	1.34827		chr8	68598797	-	OpenSea	Body	CPA6
cg10163406	0.0106422	0.725427	4.44275	1.08e-05	0.0308476	1.34767		chr1	212803810	-	OpenSea
cg11199014	-0.0188593	0.287523	-4.44232	1.08e-05	0.0308476	1.33153		chr19	39798563	-	Island	Body	LRFN1
cg22805485	-0.019009	0.72776	-4.44092	1.09e-05	0.0308476	1.33243		chr11	13983818	-	N_Shore	TSS200	SPON1
cg09827745	0.0152285	0.413316	4.43592	1.12e-05	0.0311115	1.31136		chr17	72898015	-	OpenSea
cg06478995	0.019409	0.436238	4.43578	1.12e-05	0.0311115	1.31026		chr6	117003718	-	S_Shore	Body	KPNA5
cg06583577	0.015209	0.29529	4.43404	1.12e-05	0.0311307	1.29803		chr5	115897444	+	OpenSea	5'UTR	SEMA6A
cg19777352	0.0129826	0.818359	4.43152	1.14e-05	0.0312597	1.29035		chr11	47082713	+	OpenSea	Body;Body;Body;Body;Body;Body;Body	C11orf49;C11orf49;C11orf49;C11orf49;C11orf49;C11orf49;C11orf49
cg04345034	0.0107807	0.391776	4.4235	1.18e-05	0.0319509	1.25325		chr15	70797389	+	OpenSea
cg00896287	0.0114386	0.21242	4.42298	1.18e-05	0.0319509	1.25029		chr21	45768217	-	OpenSea
cg01824466	0.0197447	0.507177	4.42152	1.19e-05	0.0319509	1.24985		chr8	95959531	+	N_Shore	5'UTR;5'UTR	TP53INP1;TP53INP1
cg05077231	-0.0172348	0.334045	-4.41916	1.2e-05	0.0319509	1.23157		chr13	49793054	+	N_Shore	TSS1500	MLNR
cg27518892	0.0133413	0.284343	4.41872	1.2e-05	0.0319509	1.23152		chr16	57566936	-	N_Shelf	5'UTR	CCDC102A
cg02577793	0.0185238	0.413897	4.41729	1.21e-05	0.0319509	1.22846		chr1	87174778	-	S_Shelf	5'UTR;Body;Body;Body	SH3GLB1;SH3GLB1;SH3GLB1;SH3GLB1
cg23007418	0.0115398	0.518675	4.41415	1.23e-05	0.0321836	1.21763		chr17	76731885	-	OpenSea	Body;Body	CYTH1;CYTH1
cg13733403	-0.010661	0.768663	-4.41055	1.25e-05	0.0322655	1.20174		chr19	6528291	+	N_Shelf
cg22504849	0.00951354	0.125287	4.40878	1.26e-05	0.0322655	1.19027		chr5	171385088	-	OpenSea	Body;Body;Body	FBXW11;FBXW11;FBXW11
cg17747781	0.0205756	0.676871	4.40772	1.26e-05	0.0322655	1.18625		chr8	143383498	+	OpenSea	Body;Body	TSNARE1;TSNARE1
cg18765405	0.00927718	0.824446	4.40655	1.27e-05	0.0322655	1.18024		chr5	134644263	-	OpenSea
cg00948111	0.015668	0.625905	4.40612	1.27e-05	0.0322655	1.18537		chr18	72550342	-	OpenSea	Body;Body	ZNF407;ZNF407
cg12533384	0.0226906	0.583459	4.39895	1.31e-05	0.0324478	1.15161		chr6	130182155	-	OpenSea	Body	TMEM244
cg11666770	-0.0105627	0.48127	-4.39825	1.32e-05	0.0324478	1.14824		chr19	42430910	+	N_Shore
cg00237080	-0.019827	0.670202	-4.39636	1.33e-05	0.0324478	1.13744		chr19	46899291	-	OpenSea
cg24769355	0.0151804	0.835366	4.39609	1.33e-05	0.0324478	1.14999		chr9	74656792	-	OpenSea
cg12684547	0.0169616	0.645653	4.39498	1.34e-05	0.0324478	1.13599		chr4	103341903	-	OpenSea
cg12856497	0.0167536	0.43458	4.39356	1.35e-05	0.0324478	1.12595		chr17	55525538	+	OpenSea	Body;Body	MSI2;MSI2
cg19748455	0.0153505	0.303035	4.39341	1.35e-05	0.0324478	1.12965		chr17	76274856	-	OpenSea	TSS1500	LOC100996291
cg26893515	0.0150592	0.720806	4.39338	1.35e-05	0.0324478	1.12697		chr8	129342187	-	OpenSea
cg26195586	0.0125511	0.43754	4.39087	1.36e-05	0.0326099	1.12352		chr5	138532335	-	N_Shore	5'UTR;5'UTR	SIL1;SIL1
cg03186149	0.0128105	0.802092	4.38753	1.38e-05	0.0327107	1.10485		chr19	46877200	-	OpenSea	Body;Body	PPP5C;PPP5C
cg06060560	0.0166648	0.114106	4.38741	1.38e-05	0.0327107	1.12871		chr20	55646408	+	OpenSea
cg00420390	0.00969435	0.886193	4.38592	1.39e-05	0.0327267	1.09002		chr7	2256023	+	OpenSea	Body;Body;Body;Body;Body	MAD1L1;MAD1L1;MAD1L1;MAD1L1;MAD1L1
cg19227924	-0.00857123	0.327772	-4.38057	1.43e-05	0.0333105	1.07653		chr17	28565709	-	S_Shelf
cg23925513	-0.00873004	0.624646	-4.37834	1.44e-05	0.0334403	1.06071		chr17	6923526	+	N_Shore
cg14689317	-0.00673847	0.883634	-4.37496	1.46e-05	0.0337327	1.05977		chr11	64128973	+	S_Shelf	Body;Body	RPS6KA4;RPS6KA4
cg23238168	0.0135124	0.276898	4.37325	1.47e-05	0.0337327	1.04234		chr17	75124189	-	OpenSea	5'UTR;5'UTR	SEC14L1;SEC14L1
cg19240637	0.0141601	0.590158	4.37234	1.48e-05	0.0337327	1.03581		chr2	7172297	-	Island	Body	RNF144A
cg19750657	-0.013385	0.570632	-4.3699	1.5e-05	0.0339001	1.0422		chr13	38935967	+	OpenSea	3'UTR	UFM1
cg18728406	-0.0111665	0.318982	-4.36794	1.51e-05	0.0339954	1.01408		chr12	50066533	+	OpenSea	Body;Body	FMNL3;FMNL3
cg10248470	-0.0149736	0.680427	-4.35921	1.57e-05	0.0350647	0.976		chr6	33790551	+	OpenSea
cg27455061	0.0058686	0.951506	4.35691	1.58e-05	0.0350647	0.971375		chr2	144498168	-	OpenSea	Body	ARHGAP15
cg08735211	0.0214287	0.347682	4.35611	1.59e-05	0.0350647	0.969469		chr6	32920657	-	OpenSea	Body	HLA-DMA
cg18679416	0.0114868	0.180095	4.35571	1.59e-05	0.0350647	0.980982		chr2	158261028	+	OpenSea
cg12758082	0.0109404	0.349422	4.35342	1.61e-05	0.0352202	0.954906		chr13	113407769	+	N_Shelf	Body;Body	ATP11A;ATP11A
cg27184903	-0.0154116	0.368115	-4.35126	1.62e-05	0.0353582	0.940959		chr15	29285727	+	OpenSea	5'UTR;5'UTR	APBA2;APBA2
cg14681242	-0.0135551	0.752581	-4.3426	1.69e-05	0.0363741	0.914073		chr17	47651550	+	N_Shore	TSS200	LOC100288866
cg24914185	0.0151094	0.731726	4.34228	1.69e-05	0.0363741	0.910562		chr2	200663789	-	OpenSea
cg09361367	0.0127315	0.836076	4.33765	1.72e-05	0.0364633	0.892706		chr10	53462824	-	S_Shelf	Body;Body	PRKG1;PRKG1
cg14258501	0.0160361	0.738039	4.3364	1.73e-05	0.0364633	0.890719		chr6	31680228	-	OpenSea	Body;Body	LY6G6E;LY6G6E
cg07338715	0.013403	0.578967	4.33591	1.74e-05	0.0364633	0.889495		chr2	109649281	-	S_Shore
cg14620184	-0.0137422	0.804407	-4.33462	1.75e-05	0.0364633	0.872951		chr2	29941470	+	OpenSea	Body	ALK
cg21086113	0.0184787	0.242584	4.33427	1.75e-05	0.0364633	0.872271		chr16	27760233	+	OpenSea	Body	KIAA0556
cg17427926	-0.00755611	0.674442	-4.33426	1.75e-05	0.0364633	0.884981		chr17	76227386	+	N_Shore	TSS200	LOC283999
cg07283598	-0.0117364	0.668656	-4.33134	1.77e-05	0.0367359	0.863437		chr2	236015654	-	OpenSea
cg02430430	0.0148141	0.422608	4.3276	1.8e-05	0.0370596	0.851779		chr15	74532450	+	OpenSea	Body	CCDC33
cg25900017	-0.00797978	0.869675	-4.32555	1.82e-05	0.0370596	0.848838		chr11	34616427	-	OpenSea
cg21404980	0.0149166	0.314587	4.32454	1.83e-05	0.0370596	0.838844		chr8	144599027	+	N_Shelf	Body	ZC3H3
cg19531057	0.0140254	0.259525	4.32451	1.83e-05	0.0370596	0.831204		chr1	114489995	-	OpenSea	Body;Body	HIPK1;HIPK1
cg01470610	0.011287	0.203331	4.32307	1.84e-05	0.0371002	0.828506		chr13	49946235	-	OpenSea	Body;Body;Body;Body;Body	CAB39L;CAB39L;CAB39L;CAB39L;CAB39L
cg19029445	-0.0210016	0.704982	-4.32158	1.85e-05	0.0371495	0.825969		chr17	907732	+	N_Shelf	3'UTR;3'UTR;3'UTR	ABR;ABR;ABR
cg17945422	0.0204112	0.56146	4.31933	1.87e-05	0.0373235	0.809827		chr18	76483175	+	N_Shelf
cg04174091	0.0123025	0.642388	4.31025	1.94e-05	0.0386353	0.781848		chr11	122935222	-	S_Shore
cg12713583	0.02657	0.640594	4.30885	1.96e-05	0.0386741	0.76949		chr19	940724	-	Island	Body	ARID3A
cg00166343	0.0117425	0.176448	4.29961	2.04e-05	0.0396788	0.737116		chr17	29150100	-	N_Shore	Body	CRLF3
cg02735762	0.0074888	0.0918589	4.29923	2.04e-05	0.0396788	0.739217		chr9	135280262	-	N_Shore	5'UTR	TTF1
cg00921839	0.027639	0.43727	4.29894	2.04e-05	0.0396788	0.728466		chr1	11467299	-	OpenSea
cg01798157	0.0176692	0.542966	4.29826	2.05e-05	0.0396788	0.725756		chr1	203276595	+	S_Shore	3'UTR	BTG2
cg25638549	0.0248039	0.445347	4.2972	2.06e-05	0.0396788	0.726879		chr10	13692225	+	OpenSea	3'UTR	FRMD4A
cg04286826	0.0151307	0.472517	4.2934	2.09e-05	0.0401406	0.710631		chr2	99386505	+	OpenSea	Body	LOC101927070
cg09154880	0.0119812	0.762369	4.292	2.1e-05	0.0401877	0.697687		chr6	32813715	+	S_Shore	Body;TSS1500	TAP1;PSMB8
cg22907232	-0.0200482	0.628767	-4.29057	2.12e-05	0.0401973	0.694466		chr3	12486268	+	OpenSea
cg03036214	0.0131897	0.757819	4.28969	2.13e-05	0.0401973	0.692876		chr15	63640658	+	OpenSea	Body;Body	CA12;CA12
cg01408926	-0.00909936	0.832917	-4.28344	2.18e-05	0.0411043	0.666759		chr19	49907512	+	OpenSea	Body	CCDC155
cg00872144	-0.0110174	0.875106	-4.2773	2.24e-05	0.0420119	0.647773		chr20	61626187	-	OpenSea
cg21131729	-0.0142171	0.454112	-4.27363	2.28e-05	0.0424806	0.621246		chr20	555298	-	OpenSea
cg17372327	-0.0117866	0.545395	-4.27057	2.31e-05	0.0428415	0.607449		chr17	57503086	+	OpenSea
cg18347497	0.0204701	0.743974	4.26917	2.32e-05	0.0428415	0.599827		chr8	60442729	-	OpenSea
cg07377446	-0.0123453	0.664661	-4.26819	2.33e-05	0.0428415	0.60026		chr19	39754498	+	N_Shore
cg22523078	-0.00853867	0.860626	-4.26729	2.34e-05	0.0428415	0.596379		chr15	74417907	-	N_Shore
cg15475323	-0.0102465	0.832963	-4.26357	2.38e-05	0.0433313	0.58728		chr19	49220102	-	N_Shelf	1stExon;Body;5'UTR	MAMSTR;MAMSTR;MAMSTR
cg07738730	-0.0229272	0.476277	-4.26173	2.4e-05	0.043342	0.571154		chr17	47077165	-	S_Shore	Body;Body	IGF2BP1;IGF2BP1
cg04354433	0.0191539	0.215417	4.26039	2.41e-05	0.043342	0.565738		chr6	32256343	+	OpenSea
cg02988288	-0.0273624	0.363041	-4.26028	2.42e-05	0.043342	0.573157		chr1	145440445	-	OpenSea	Body;Body;Body;Body	TXNIP;NBPF20;NBPF10;NBPF10
cg03814573	0.0111897	0.156165	4.25834	2.44e-05	0.0435072	0.565507		chr12	120691486	-	OpenSea	Body;Body;Body	PXN;PXN;PXN
cg05650559	0.0111702	0.869923	4.25664	2.45e-05	0.0436267	0.553427		chr3	159201035	+	OpenSea	Body	SCHIP1
cg04929355	0.0159074	0.684055	4.2523	2.5e-05	0.0442498	0.545421		chr11	112034997	-	OpenSea	TSS200	IL18
cg12405088	0.0258945	0.491398	4.25117	2.51e-05	0.0442627	0.528036		chr22	43257120	-	S_Shelf
cg12822891	-0.0168353	0.722836	-4.24938	2.53e-05	0.0444045	0.523522		chr14	103464954	-	OpenSea	Body	CDC42BPB
cg23541926	0.0266149	0.652994	4.24759	2.55e-05	0.0445474	0.512786		chr3	155422092	+	OpenSea	TSS200	PLCH1
cg17738521	0.0133121	0.313412	4.2462	2.57e-05	0.0446153	0.509838		chr6	143224179	-	OpenSea	5'UTR	HIVEP2
cg09673812	0.0159676	0.729936	4.24269	2.61e-05	0.0447699	0.498734		chr19	30469225	-	OpenSea	Body;Body;Body	URI1;URI1;URI1
cg03064693	0.00723486	0.114008	4.24128	2.62e-05	0.0447699	0.499487		chr9	132758085	+	OpenSea	Body	FNBP1
cg04714030	0.0146355	0.36349	4.23997	2.64e-05	0.0447699	0.487929		chr10	32606973	-	OpenSea	Body;Body;5'UTR;Body	EPC1;EPC1;EPC1;EPC1
cg15774976	-0.0182832	0.653414	-4.23978	2.64e-05	0.0447699	0.479041		chr5	92953974	+	N_Shelf	3'UTR;3'UTR;3'UTR;Body;Body	FAM172A;FAM172A;FAM172A;MIR548AO;FAM172A
cg15016701	0.0162237	0.308311	4.23891	2.65e-05	0.0447699	0.480539		chr12	63211683	-	OpenSea	Body	PPM1H
cg21986657	0.0146353	0.748952	4.23882	2.65e-05	0.0447699	0.484671		chr20	20192278	-	OpenSea	Body	CFAP61
cg26027170	0.012223	0.301475	4.23781	2.66e-05	0.0447699	0.487198		chr17	37394705	+	OpenSea
cg11360522	0.0200238	0.398953	4.23722	2.67e-05	0.0447699	0.474121		chr13	113379828	+	N_Shelf	Body;Body	ATP11A;ATP11A
cg18214661	0.0164093	0.447552	4.23539	2.69e-05	0.0449285	0.468612		chr8	17471997	-	OpenSea	Body	PDGFRL
cg10394757	-0.00916345	0.721829	-4.23183	2.73e-05	0.0454262	0.460742		chr16	66879807	+	S_Shore	Body;5'UTR	CA7;CA7
cg02983090	0.0191666	0.231659	4.22841	2.77e-05	0.0457228	0.435281		chr16	27437892	-	OpenSea	TSS1500;5'UTR;5'UTR	IL21R;IL21R;IL21R
cg20734092	0.0228893	0.611958	4.22784	2.78e-05	0.0457228	0.442124		chr10	22546132	+	S_Shelf	Body	LOC100130992
cg19913563	0.0192227	0.593011	4.22661	2.79e-05	0.0457228	0.432879		chr6	30720261	-	OpenSea
cg12592220	0.0134434	0.587104	4.22636	2.8e-05	0.0457228	0.445436		chr18	42686881	-	OpenSea
cg00717259	0.0151277	0.4275	4.22366	2.83e-05	0.0460624	0.418968		chr19	39742656	-	S_Shelf
cg06408559	0.0163886	0.634946	4.22125	2.86e-05	0.0463145	0.407386		chr1	212963092	-	N_Shore	Body;Body	NSL1;NSL1
cg27509293	0.0119244	0.764027	4.22044	2.87e-05	0.0463145	0.405593		chr6	14919597	-	OpenSea
cg00528492	0.0097949	0.887416	4.20342	3.08e-05	0.0496095	0.342911		chr6	32408863	-	OpenSea	Body	HLA-DRA
cg04188920	0.0181895	0.673017	4.20168	3.11e-05	0.0497732	0.332528		chr10	3138534	-	OpenSea	Body	PFKP

## Sheet: Table D
Probe	logFC	AveExpr	t	P.Value	adj.P.Val	B		chr	pos	strand	Relation_to_Island	UCSC_RefGene_Group	UCSC_RefGene_Name
cg03566881	0.0134804	0.873273	6.29211	6.56525e-10	0.000254449	10.7556		chr1	202210983	+	OpenSea	Body;Body;Body	LGR6;LGR6;LGR6
cg16536918	0.0221407	0.675826	5.7613	1.41669e-08	0.00274532	7.7652		chr20	3065403	-	S_Shore	TSS200	AVP
cg02609480	0.0183185	0.465999	5.43147	8.52895e-08	0.00648812	6.01769		chr21	46971551	+	N_Shelf
cg08450478	0.0187354	0.701122	5.37135	1.17184e-07	0.00648812	5.7007		chr1	78955823	+	N_Shore	TSS1500;TSS1500	PTGFR;PTGFR
cg08726900	0.0240214	0.40177	5.39294	1.04587e-07	0.00648812	5.81753		chr16	89550474	-	OpenSea	5'UTR	ANKRD11
cg12148585	0.0220636	0.492164	5.48759	6.32361e-08	0.00648812	6.30575		chr2	208006420	+	OpenSea	Body;Body;Body;Body	KLF7;KLF7;KLF7;KLF7
cg16063640	-0.0153675	0.365648	-5.46461	7.15014e-08	0.00648812	6.18355		chr10	102807511	+	N_Shore
cg03750061	0.0167239	0.693067	5.32208	1.517e-07	0.00653268	5.45543		chr10	119131167	-	N_Shelf	Body	PDZD8
cg13687834	0.0247091	0.238234	5.33889	1.38942e-07	0.00653268	5.54012		chr10	3514783	+	OpenSea
cg11646706	0.0275776	0.565303	5.25632	2.13438e-07	0.00712801	5.13118		chr3	58514483	-	OpenSea	Body	ACOX2
cg13608623	0.0212876	0.627686	5.28503	1.83957e-07	0.00712801	5.27856		chr1	164600102	+	OpenSea	Body;Body;Body	PBX1;PBX1;PBX1
cg24873093	0.0186341	0.743987	5.24983	2.20699e-07	0.00712801	5.0905		chr1	45991060	-	S_Shelf
cg18317026	0.0180951	0.828466	5.16207	3.46001e-07	0.00961316	4.64769		chr15	54852175	+	OpenSea	Body	UNC13C
cg20858400	0.014894	0.175482	5.16136	3.47252e-07	0.00961316	4.67041		chr14	104928652	+	Island
cg19136673	0.0144522	0.301916	5.14016	3.86715e-07	0.00999191	4.54645		chr6	32813337	+	S_Shore	TSS1500;3'UTR	PSMB8;TAP1
cg21132686	0.0151826	0.268143	5.11859	4.31308e-07	0.0104476	4.43808		chr20	22795774	-	OpenSea
cg25049210	0.0345987	0.690622	5.03743	6.48101e-07	0.0147755	4.05016		chr3	30495126	-	OpenSea
cg13245626	0.0300683	0.529229	4.99047	8.18258e-07	0.0176184	3.82478		chr4	75558301	+	OpenSea
cg01704198	0.0123332	0.789393	4.92721	1.11682e-06	0.0188194	3.52376		chr3	33757893	+	N_Shore	Body	CLASP2
cg03245099	0.0266861	0.566642	4.9294	1.10493e-06	0.0188194	3.5326		chr1	28201862	-	S_Shelf	Body;Body;Body;Body;Body	THEMIS2;THEMIS2;THEMIS2;THEMIS2;THEMIS2
cg04685228	0.0230501	0.434737	4.94134	1.04216e-06	0.0188194	3.58614		chr5	172462626	+	OpenSea
cg09150130	0.0203454	0.668924	4.95102	9.9381e-07	0.0188194	3.63466		chr20	3083101	-	OpenSea
cg11415687	0.0102815	0.106589	4.95424	9.78201e-07	0.0188194	3.65374		chr17	4806623	-	S_Shore	TSS1500	CHRNE
cg05493528	0.022383	0.537749	4.87869	1.41461e-06	0.0197436	3.30604		chr1	65631531	+	OpenSea	Body;Body;Body	AK4;AK4;AK4
cg06233873	0.0318226	0.662238	4.86974	1.47732e-06	0.0197436	3.24999		chr5	137641727	-	OpenSea	Body;Body;Body;Body	CDC25C;CDC25C;CDC25C;CDC25C
cg07302471	0.0182747	0.831249	4.89945	1.27884e-06	0.0197436	3.40108		chr3	51657172	+	OpenSea	Body	RAD54L2
cg16326902	-0.0170115	0.831732	-4.90314	1.25609e-06	0.0197436	3.4043		chr20	49253364	+	OpenSea	1stExon;5'UTR	FAM65C;FAM65C
cg22699285	0.0151642	0.325138	4.87185	1.46233e-06	0.0197436	3.26886		chr12	107763727	-	OpenSea	Body	BTBD11
cg25156118	-0.0191043	0.587425	-4.89008	1.3385e-06	0.0197436	3.3477		chr19	39799137	+	Island	Body	LRFN1
cg24824128	0.0262501	0.585256	4.85742	1.56808e-06	0.020258	3.19225		chr1	28202085	-	S_Shelf	Body;Body;Body;Body;Body	THEMIS2;THEMIS2;THEMIS2;THEMIS2;THEMIS2
cg12428797	0.0212725	0.402939	4.84137	1.69436e-06	0.0208722	3.11938		chr8	144678360	+	N_Shore	5'UTR;5'UTR;5'UTR;5'UTR;5'UTR;5'UTR;5'UTR;5'UTR	EEF1D;EEF1D;EEF1D;EEF1D;EEF1D;EEF1D;EEF1D;EEF1D
cg16345559	0.0134137	0.729386	4.82685	1.81702e-06	0.0208722	3.05392		chr2	213933386	+	OpenSea	Body;Body	IKZF2;IKZF2
cg18641655	0.015396	0.274798	4.82525	1.83105e-06	0.0208722	3.0399		chr8	125025636	-	OpenSea	Body;Body	FER1L6;FER1L6-AS1
cg24296397	0.0170652	0.696628	4.82744	1.81188e-06	0.0208722	3.0572		chr3	49692537	+	S_Shelf	Body	BSN
cg03665151	0.019949	0.532579	4.7895	2.17304e-06	0.0218703	2.87762		chr2	17939460	-	S_Shelf	5'UTR;5'UTR	GEN1;GEN1
cg04350530	0.0171571	0.651276	4.79867	2.07993e-06	0.0218703	2.92901		chr4	140728329	-	OpenSea	Body	MAML3
cg05960182	0.0140981	0.318694	4.78685	2.20074e-06	0.0218703	2.86926		chr1	16160360	-	N_Shore
cg09709426	0.0159302	0.273609	4.80203	2.0467e-06	0.0218703	2.9479		chr3	45911521	+	OpenSea	5'UTR;Body	LZTFL1;LZTFL1
cg26077811	-0.0147747	0.399012	-4.79017	2.16619e-06	0.0218703	2.88211		chr11	119232263	-	N_Shelf	Body;Body	USP2;USP2
cg04118945	0.0310407	0.402688	4.77253	2.35624e-06	0.0224067	2.80808		chr10	125865787	-	OpenSea
cg09352285	0.0147752	0.153695	4.74749	2.65386e-06	0.0224067	2.69619		chr20	47919910	+	OpenSea
cg10676600	-0.0143248	0.520163	-4.75816	2.52293e-06	0.0224067	2.73394		chr10	73246475	-	OpenSea	Body;Body;Body;Body;Body	CDH23;CDH23;CDH23;CDH23;CDH23
cg13492133	-0.0217935	0.52393	-4.76184	2.47917e-06	0.0224067	2.75019		chr1	183516266	+	OpenSea	Body;Body;Body	SMG7;SMG7;SMG7
cg17417675	0.0233444	0.282846	4.74705	2.65942e-06	0.0224067	2.68565		chr8	103543145	-	OpenSea
cg21180953	0.0188824	0.209157	4.76679	2.4215e-06	0.0224067	2.78025		chr18	42489607	-	OpenSea	Body	SETBP1
cg25937862	-0.00966009	0.86923	-4.75441	2.56816e-06	0.0224067	2.71919		chr17	60703660	+	N_Shore	TSS1500	MRC2
cg20068209	0.0199867	0.428226	4.74187	2.72559e-06	0.0224756	2.66257		chr6	75988568	-	OpenSea	Body;Body	TMEM30A;TMEM30A
cg05704547	0.0119807	0.150044	4.72116	3.0059e-06	0.0227757	2.57219		chr3	60067722	+	OpenSea	Body;Body	FHIT;FHIT
cg09530217	-0.0235183	0.552216	-4.72343	2.97381e-06	0.0227757	2.58269		chr15	101728353	+	OpenSea	Body	CHSY1
cg22451300	0.0197137	0.686591	4.72448	2.95911e-06	0.0227757	2.58379		chr1	61692418	+	OpenSea	Body;Body;Body;Body	NFIA;NFIA;NFIA;NFIA
cg23042221	-0.0225949	0.804333	-4.71766	3.0558e-06	0.0227757	2.54789		chr3	197607577	-	OpenSea
cg24129356	0.0210585	0.204785	4.72579	2.94082e-06	0.0227757	2.59882		chr6	32920735	+	OpenSea	1stExon	HLA-DMA
cg19736654	-0.00729987	0.833715	-4.69902	3.33618e-06	0.0243962	2.48196		chr19	6746221	-	Island	Body	TRIP10
cg27109588	0.0161201	0.639744	4.68662	3.53615e-06	0.0253797	2.41219		chr3	128930686	+	OpenSea
cg02669047	0.0106003	0.104884	4.67981	3.65079e-06	0.0257261	2.39367		chr1	206931233	-	OpenSea
cg01893462	0.012939	0.815465	4.65334	4.13124e-06	0.0258631	2.26452		chr7	139423617	+	OpenSea	Body;Body	HIPK2;HIPK2
cg01899130	0.0330221	0.434906	4.64451	4.30474e-06	0.0258631	2.2218		chr14	55348681	-	OpenSea	Body;Body;Body;Body	GCH1;GCH1;GCH1;GCH1
cg03047995	0.0188836	0.302774	4.66045	3.99651e-06	0.0258631	2.28943		chr14	24601588	+	Island	Body	FITM1
cg03295554	0.0219871	0.609461	4.65091	4.17832e-06	0.0258631	2.25119		chr11	128395450	+	S_Shelf	Body	ETS1
cg04347477	0.027095	0.554258	4.63695	4.4587e-06	0.0258631	2.193		chr12	125002007	+	Island	5'UTR;5'UTR	NCOR2;NCOR2
cg11960794	0.0201632	0.568593	4.64087	4.37821e-06	0.0258631	2.21332		chr22	19651048	-	OpenSea
cg20258698	0.0251269	0.584432	4.67218	3.78338e-06	0.0258631	2.34989		chr7	47556811	+	OpenSea	5'UTR	TNS3
cg20563452	0.00898938	0.0862266	4.65734	4.05508e-06	0.0258631	2.2974		chr8	1424554	-	OpenSea
cg22692692	0.0197131	0.513254	4.63317	4.53775e-06	0.0258631	2.16969		chr3	194432892	-	OpenSea	Body	LOC100507391
cg25676030	0.0176489	0.439561	4.63621	4.47409e-06	0.0258631	2.19171		chr3	4946693	-	OpenSea	Body;Body;Body;Body	BHLHE40-AS1;BHLHE40-AS1;BHLHE40-AS1;BHLHE40-AS1
cg25715278	0.0184224	0.638661	4.63648	4.46845e-06	0.0258631	2.19557		chr10	126040305	-	OpenSea
cg26095923	0.0204933	0.430835	4.65036	4.18912e-06	0.0258631	2.2559		chr10	63747939	+	OpenSea	Body	ARID5B
cg27478579	0.011315	0.673017	4.6425	4.34513e-06	0.0258631	2.22101		chr2	55497012	+	S_Shore	TSS1500;TSS1500	MTIF2;MTIF2
cg00327947	0.0136821	0.313508	4.61388	4.96233e-06	0.0265806	2.09046		chr16	85482849	-	OpenSea
cg03425812	0.0169564	0.676114	4.6199	4.82586e-06	0.0265806	2.11762		chr15	45005363	-	S_Shore	Body	B2M
cg04632887	0.0186181	0.713556	4.61196	5.00655e-06	0.0265806	2.07292		chr20	3065559	+	S_Shore	TSS200	AVP
cg15366573	-0.0112337	0.830464	-4.61285	4.98595e-06	0.0265806	2.08587		chr15	89715038	+	OpenSea	Body;Body	ABHD2;ABHD2
cg25201165	0.0197798	0.646913	4.61993	4.82518e-06	0.0265806	2.11243		chr18	60458895	+	OpenSea	Body	PHLPP1
cg01130991	-0.019672	0.648603	-4.6051	5.16785e-06	0.0270175	2.03874		chr17	46510392	+	S_Shelf
cg06478995	0.0201218	0.436238	4.59666	5.37317e-06	0.0270175	2.01421		chr6	117003718	-	S_Shore	Body	KPNA5
cg07338715	0.0138301	0.578967	4.59132	5.50711e-06	0.0270175	1.99645		chr2	109649281	-	S_Shore
cg11932158	0.0333469	0.655609	4.60017	5.2869e-06	0.0270175	2.01741		chr3	155422129	-	OpenSea	TSS200	PLCH1
cg14943355	0.0156233	0.74534	4.5987	5.32272e-06	0.0270175	2.02687		chr12	3980704	-	N_Shore	5'UTR;5'UTR;Body;Body	PARP11;PARP11;PARP11;PARP11
cg19333758	0.019976	0.367798	4.59271	5.47183e-06	0.0270175	1.99488		chr12	48135549	-	OpenSea	Body;Body;Body	RAPGEF3;RAPGEF3;RAPGEF3
cg01601105	0.0107661	0.278657	4.57668	5.891e-06	0.028344	1.9264		chr1	16173292	+	N_Shore	TSS1500;Body	SPEN;FLJ37453
cg25693349	0.015108	0.412371	4.57547	5.92375e-06	0.028344	1.92499		chr6	32808596	-	S_Shore	3'UTR;3'UTR	PSMB8;PSMB8
cg02577793	0.0191414	0.413897	4.55867	6.39831e-06	0.0291778	1.84357		chr1	87174778	-	S_Shelf	5'UTR;Body;Body;Body	SH3GLB1;SH3GLB1;SH3GLB1;SH3GLB1
cg10248470	-0.0156459	0.680427	-4.55659	6.45956e-06	0.0291778	1.82899		chr6	33790551	+	OpenSea
cg12226023	-0.0167735	0.484414	-4.56538	6.20456e-06	0.0291778	1.87482		chr2	219747079	+	N_Shore	Body	WNT10A
cg14455176	-0.00964266	0.247392	-4.5636	6.25542e-06	0.0291778	1.87485		chr1	156785998	+	S_Shore	TSS200;Body;Body;Body;Body;Body	SH2D2A;SH2D2A;SH2D2A;SH2D2A;SH2D2A;NTRK1
cg25954315	0.0121271	0.278126	4.55609	6.47444e-06	0.0291778	1.84406		chr12	4257682	+	OpenSea
cg00406098	0.0266122	0.531392	4.52483	7.4676e-06	0.0309384	1.69537		chr13	40716180	-	OpenSea
cg00896287	0.0117899	0.21242	4.53469	7.13935e-06	0.0309384	1.73596		chr21	45768217	-	OpenSea
cg00948111	0.0160736	0.625905	4.50696	8.0991e-06	0.0309384	1.62236		chr18	72550342	-	OpenSea	Body;Body	ZNF407;ZNF407
cg01470610	0.0117662	0.203331	4.52061	7.61223e-06	0.0309384	1.67602		chr13	49946235	-	OpenSea	Body;Body;Body;Body;Body	CAB39L;CAB39L;CAB39L;CAB39L;CAB39L
cg05394561	0.0147934	0.615908	4.51153	7.93285e-06	0.0309384	1.64998		chr17	39465682	-	OpenSea	TSS200	KRTAP16-1
cg10573018	-0.00894872	0.178327	-4.53984	6.97357e-06	0.0309384	1.75567		chr1	38100837	+	Island	TSS1500	RSPO1
cg12264322	0.0173934	0.695609	4.53072	7.26964e-06	0.0309384	1.7221		chr8	61720600	-	OpenSea	Body	CHD7
cg13932501	0.0172545	0.568942	4.51804	7.70183e-06	0.0309384	1.66861		chr9	94060853	+	OpenSea	Body	AUH
cg17133774	0.0173999	0.240064	4.51264	7.89316e-06	0.0309384	1.64789		chr1	6198667	+	N_Shelf	Body	CHD5
cg19531057	0.0145304	0.259525	4.50579	8.14234e-06	0.0309384	1.608		chr1	114489995	-	OpenSea	Body;Body	HIPK1;HIPK1
cg22163280	-0.00832335	0.714598	-4.50671	8.1083e-06	0.0309384	1.6243		chr17	72423543	+	N_Shelf
cg22504849	0.00967263	0.125287	4.52132	7.58764e-06	0.0309384	1.68023		chr5	171385088	-	OpenSea	Body;Body;Body	FBXW11;FBXW11;FBXW11
cg23007418	0.0117989	0.518675	4.52868	7.33771e-06	0.0309384	1.71586		chr17	76731885	-	OpenSea	Body;Body	CYTH1;CYTH1
cg25551168	0.0162938	0.493367	4.52338	7.51692e-06	0.0309384	1.68875		chr20	3065343	-	S_Shore	5'UTR;1stExon	AVP;AVP
cg25592832	0.00903249	0.0845839	4.52522	7.45415e-06	0.0309384	1.69568		chr19	55009051	-	OpenSea
cg26910511	-0.0184866	0.363338	-4.50724	8.08882e-06	0.0309384	1.6166		chr19	39799037	+	Island	Body	LRFN1
cg03064693	0.00764304	0.114008	4.50263	8.25973e-06	0.0309994	1.60791		chr9	132758085	+	OpenSea	Body	FNBP1
cg25772839	0.0199425	0.399139	4.49896	8.39833e-06	0.0309994	1.57847		chr3	194573951	-	OpenSea
cg27005487	-0.0135712	0.530128	-4.50031	8.34711e-06	0.0309994	1.5819		chr17	59484388	-	N_Shore	Body	TBX2
cg06653796	0.0119881	0.357236	4.4925	8.64757e-06	0.0312413	1.5632		chr20	62367805	-	N_Shore	TSS200	LIME1
cg18765405	0.00940135	0.824446	4.49436	8.57498e-06	0.0312413	1.561		chr5	134644263	-	OpenSea
cg20409231	0.0212034	0.563863	4.49102	8.7057e-06	0.0312413	1.54677		chr3	156382473	-	OpenSea
cg20393308	-0.0187259	0.809762	-4.47801	9.23252e-06	0.0325295	1.49395		chr17	43728044	-	OpenSea	5'UTR;5'UTR	MGC57346-CRHR1;MGC57346-CRHR1
cg20417154	0.0159448	0.526034	4.47975	9.16034e-06	0.0325295	1.49593		chr12	123944398	+	S_Shore	5'UTR;1stExon;5'UTR;Body	SNRNP35;SNRNP35;SNRNP35;SNRNP35
cg01824466	0.0200717	0.507177	4.45404	1.02846e-05	0.0329223	1.39258		chr8	95959531	+	N_Shore	5'UTR;5'UTR	TP53INP1;TP53INP1
cg02240291	-0.0153959	0.684291	-4.45921	1.00485e-05	0.0329223	1.41112		chr7	150943825	+	N_Shore	Body;Body;Body	SMARCD3;SMARCD3;SMARCD3
cg03814573	0.011842	0.156165	4.46585	9.75264e-06	0.0329223	1.44381		chr12	120691486	-	OpenSea	Body;Body;Body	PXN;PXN;PXN
cg04668163	0.0120863	0.738916	4.4678	9.66735e-06	0.0329223	1.44416		chr9	133546268	+	S_Shelf	Body	PRDM12
cg06060560	0.0170473	0.114106	4.45043	1.04526e-05	0.0329223	1.4006		chr20	55646408	+	OpenSea
cg06396119	-0.0193459	0.429656	-4.45994	1.00156e-05	0.0329223	1.40838		chr13	49792767	-	N_Shore
cg07624582	0.0212324	0.531809	4.45925	1.00466e-05	0.0329223	1.41469		chr9	14271314	+	OpenSea	Body;Body;Body	NFIB;NFIB;NFIB
cg07805345	-0.0107153	0.702503	-4.44931	1.05054e-05	0.0329223	1.37614		chr3	46922486	+	N_Shore	5'UTR	PTH1R
cg10726445	0.0144772	0.670339	4.45487	1.02463e-05	0.0329223	1.39236		chr13	76336809	+	OpenSea	5'UTR;Body;Body	LMO7;LMO7;LMO7
cg14295482	-0.0112531	0.608687	-4.46281	9.88684e-06	0.0329223	1.42573		chr19	2555717	+	N_Shore	5'UTR	GNG7
cg16843099	0.0164951	0.820701	4.44872	1.05333e-05	0.0329223	1.35982		chr5	178956830	+	N_Shore
cg20207982	0.0207196	0.584797	4.47293	9.4464e-06	0.0329223	1.47273		chr6	149487922	+	OpenSea
cg22907232	-0.0206161	0.628767	-4.45136	1.04089e-05	0.0329223	1.37672		chr3	12486268	+	OpenSea
cg24503146	0.0183559	0.614347	4.46148	9.94638e-06	0.0329223	1.42062		chr17	55558110	+	OpenSea	Body;Body	MSI2;MSI2
cg05160449	0.0176267	0.605587	4.4411	1.08991e-05	0.0330013	1.33449		chr21	43580161	+	OpenSea
cg12495283	-0.0106458	0.481342	-4.44599	1.06629e-05	0.0330013	1.35962		chr2	105735689	+	OpenSea
cg12533384	0.0230938	0.583459	4.44242	1.0835e-05	0.0330013	1.34001		chr6	130182155	-	OpenSea	Body	TMEM244
cg14321492	0.0157143	0.81567	4.44367	1.07744e-05	0.0330013	1.3448		chr8	68598797	-	OpenSea	Body	CPA6
cg00528492	0.0101692	0.887416	4.43699	1.11015e-05	0.0333534	1.3247		chr6	32408863	-	OpenSea	Body	HLA-DRA
cg09361367	0.0131431	0.836076	4.43124	1.13909e-05	0.0337006	1.29232		chr10	53462824	-	S_Shelf	Body;Body	PRKG1;PRKG1
cg12758082	0.0111762	0.349422	4.43265	1.13193e-05	0.0337006	1.29416		chr13	113407769	+	N_Shelf	Body;Body	ATP11A;ATP11A
cg02646480	-0.0111893	0.792719	-4.42897	1.15072e-05	0.0337867	1.27958		chr19	42431565	-	N_Shore
cg04037585	-0.0200915	0.625357	-4.42161	1.18918e-05	0.033922	1.25101		chr16	56231292	-	OpenSea	Body;Body	GNAO1;GNAO1
cg12684547	0.0167734	0.645653	4.4224	1.18499e-05	0.033922	1.25851		chr4	103341903	-	OpenSea
cg21757973	0.0220286	0.238481	4.42145	1.19003e-05	0.033922	1.24897		chr10	25171393	+	OpenSea	Body;Body	PRTFDC1;PRTFDC1
cg27295118	0.0300659	0.656302	4.42139	1.19034e-05	0.033922	1.24558		chr14	22902226	+	OpenSea
cg04174091	0.0125735	0.642388	4.41313	1.23502e-05	0.0339509	1.21969		chr11	122935222	-	S_Shore
cg09330125	0.0104957	0.771327	4.4133	1.23406e-05	0.0339509	1.21701		chr18	60884450	-	OpenSea	Body	BCL2
cg12595459	0.0143885	0.849094	4.41152	1.24391e-05	0.0339509	1.21118		chr8	28527302	-	OpenSea
cg13741394	-0.0115637	0.745872	-4.41157	1.24363e-05	0.0339509	1.20228		chr18	43417389	-	Island	Body	SIGLEC15
cg19617213	0.0181659	0.281758	4.4146	1.22695e-05	0.0339509	1.22559		chr19	1074926	-	Island	Body	HMHA1
cg25975961	0.0339533	0.558448	4.41246	1.2387e-05	0.0339509	1.20869		chr7	150600818	-	OpenSea
cg06583577	0.0151919	0.29529	4.4068	1.2703e-05	0.0341012	1.18449		chr5	115897444	+	OpenSea	5'UTR	SEMA6A
cg23238168	0.0137022	0.276898	4.40583	1.27582e-05	0.0341012	1.18364		chr17	75124189	-	OpenSea	5'UTR;5'UTR	SEC14L1;SEC14L1
cg26893515	0.0151929	0.720806	4.40764	1.26557e-05	0.0341012	1.19082		chr8	129342187	-	OpenSea
cg04345034	0.0106621	0.391776	4.40259	1.29434e-05	0.0343593	1.1679		chr15	70797389	+	OpenSea
cg00420390	0.00984456	0.886193	4.39799	1.32106e-05	0.0347859	1.14438		chr7	2256023	+	OpenSea	Body;Body;Body;Body;Body	MAD1L1;MAD1L1;MAD1L1;MAD1L1;MAD1L1
cg11666770	-0.0106036	0.48127	-4.394	1.3447e-05	0.0347859	1.13303		chr19	42430910	+	N_Shore
cg26195586	0.0126488	0.43754	4.39373	1.34631e-05	0.0347859	1.13884		chr5	138532335	-	N_Shore	5'UTR;5'UTR	SIL1;SIL1
cg27455061	0.00597475	0.951506	4.3956	1.33516e-05	0.0347859	1.13882		chr2	144498168	-	OpenSea	Body	ARHGAP15
cg13733403	-0.0106416	0.768663	-4.38974	1.37039e-05	0.0351736	1.11694		chr19	6528291	+	N_Shelf
cg00382138	0.0218283	0.615823	4.38612	1.39254e-05	0.0354746	1.10034		chr4	110723299	+	OpenSea	1stExon;5'UTR	CFI;CFI
cg12856497	0.0169283	0.43458	4.38485	1.40043e-05	0.0354746	1.09099		chr17	55525538	+	OpenSea	Body;Body	MSI2;MSI2
cg00506306	0.023177	0.612413	4.38332	1.40991e-05	0.0354829	1.08526		chr7	51207974	-	OpenSea	Body;Body;Body	COBL;COBL;COBL
cg17011650	0.0107795	0.353228	4.37644	1.45355e-05	0.0361241	1.05613		chr16	57770866	+	S_Shore	5'UTR	KATNB1
cg18303397	0.0109184	0.589169	4.37637	1.45403e-05	0.0361241	1.06376		chr3	129160135	-	S_Shore	Body;Body;TSS1500;Body;Body	IFT122;IFT122;MBD4;IFT122;IFT122
cg02001279	0.0178683	0.597109	4.36534	1.52665e-05	0.0374482	1.0126		chr19	940967	+	Island	Body	ARID3A
cg18679416	0.0117356	0.180095	4.36562	1.52476e-05	0.0374482	1.02482		chr2	158261028	+	OpenSea
cg03186149	0.0127992	0.802092	4.36086	1.55714e-05	0.0376494	0.995359		chr19	46877200	-	OpenSea	Body;Body	PPP5C;PPP5C
cg07283598	-0.011807	0.668656	-4.35986	1.56399e-05	0.0376494	0.987164		chr2	236015654	-	OpenSea
cg27518892	0.0132774	0.284343	4.36261	1.54515e-05	0.0376494	0.996843		chr16	57566936	-	N_Shelf	5'UTR	CCDC102A
cg19193422	-0.0141315	0.592127	-4.35831	1.57474e-05	0.0376741	0.988046		chr11	131942222	-	OpenSea	Body;Body;Body;Body	NTM;NTM;NTM;NTM
cg04576818	0.00977025	0.184277	4.35501	1.59779e-05	0.0378607	0.967705		chr17	32296153	-	OpenSea	Body	ASIC2
cg14258501	0.016211	0.738039	4.35441	1.60208e-05	0.0378607	0.969333		chr6	31680228	-	OpenSea	Body;Body	LY6G6E;LY6G6E
cg01505367	-0.00971268	0.753572	-4.35036	1.63086e-05	0.038301	0.948342		chr15	43559094	-	OpenSea	TSS200;TSS200	TGM5;TGM5
cg19240637	0.0141613	0.590158	4.34903	1.64047e-05	0.038301	0.941066		chr2	7172297	-	Island	Body	RNF144A
cg11199014	-0.0181868	0.287523	-4.34708	1.65458e-05	0.0383991	0.932777		chr19	39798563	-	Island	Body	LRFN1
cg10771443	0.0202207	0.391421	4.34408	1.67658e-05	0.0385956	0.921904		chr2	7018855	-	OpenSea	Body	RSAD2
cg14184306	0.0183046	0.418974	4.34322	1.68297e-05	0.0385956	0.919788		chr4	57594819	+	OpenSea
cg09154880	0.0123012	0.762369	4.33896	1.71471e-05	0.0390923	0.895916		chr6	32813715	+	S_Shore	Body;TSS1500	TAP1;PSMB8
cg04354433	0.0194425	0.215417	4.33649	1.73346e-05	0.0391243	0.886252		chr6	32256343	+	OpenSea
cg25638549	0.0251352	0.445347	4.33611	1.73631e-05	0.0391243	0.892731		chr10	13692225	+	OpenSea	3'UTR	FRMD4A
cg11087049	0.00845585	0.118568	4.33414	1.75138e-05	0.0392359	0.87746		chr14	51296586	-	N_Shore	5'UTR;5'UTR;5'UTR	NIN;NIN;NIN
cg05650559	0.0115415	0.869923	4.33167	1.77049e-05	0.0392826	0.867559		chr3	159201035	+	OpenSea	Body	SCHIP1
cg21086113	0.0185548	0.242584	4.33125	1.77374e-05	0.0392826	0.862968		chr16	27760233	+	OpenSea	Body	KIAA0556
cg02306236	0.0224482	0.763094	4.32543	1.81958e-05	0.0393974	0.839124		chr12	123570372	+	OpenSea	5'UTR;5'UTR	PITPNM2;PITPNM2
cg04286826	0.0152186	0.472517	4.32659	1.81036e-05	0.0393974	0.853002		chr2	99386505	+	OpenSea	Body	LOC101927070
cg18623216	0.0253216	0.547781	4.32717	1.80575e-05	0.0393974	0.845806		chr3	155421970	-	OpenSea	5'UTR;1stExon	PLCH1;PLCH1
cg23911696	0.0131784	0.275628	4.32829	1.79696e-05	0.0393974	0.855221		chr12	62652900	-	N_Shore	TSS1500;TSS1500;TSS1500;TSS1500	USP15;USP15;USP15;MIR6125
cg02983090	0.0194978	0.231659	4.31731	1.88545e-05	0.0396392	0.807475		chr16	27437892	-	OpenSea	TSS1500;5'UTR;5'UTR	IL21R;IL21R;IL21R
cg05211920	0.01051	0.495778	4.31598	1.89645e-05	0.0396392	0.80164		chr16	11034499	-	N_Shore	3'UTR	DEXI
cg05351447	0.0147769	0.78973	4.3179	1.88058e-05	0.0396392	0.813933		chr10	119120604	+	OpenSea	Body	PDZD8
cg05669550	-0.0197934	0.591536	-4.31527	1.90234e-05	0.0396392	0.805062		chr15	101728451	+	OpenSea	Body	CHSY1
cg10866062	-0.00971615	0.439601	-4.31589	1.89721e-05	0.0396392	0.807607		chr17	72358370	+	S_Shelf	TSS1500	BTBD17
cg14620184	-0.0136665	0.804407	-4.31768	1.88244e-05	0.0396392	0.805919		chr2	29941470	+	OpenSea	Body	ALK
cg24769355	0.0149684	0.835366	4.31932	1.86891e-05	0.0396392	0.829569		chr9	74656792	-	OpenSea
cg15774976	-0.0186525	0.653414	-4.31203	1.92948e-05	0.0397713	0.781301		chr5	92953974	+	N_Shelf	3'UTR;3'UTR;3'UTR;Body;Body	FAM172A;FAM172A;FAM172A;MIR548AO;FAM172A
cg19748455	0.0150083	0.303035	4.31085	1.93947e-05	0.0397713	0.785403		chr17	76274856	-	OpenSea	TSS1500	LOC100996291
cg25114611	0.0111455	0.28195	4.31214	1.92857e-05	0.0397713	0.787179		chr6	35696870	-	S_Shore	TSS1500;Body	FKBP5;LOC285847
cg19750657	-0.0132067	0.570632	-4.30877	1.95714e-05	0.0399226	0.790143		chr13	38935967	+	OpenSea	3'UTR	UFM1
cg01798157	0.0178269	0.542966	4.30519	1.98798e-05	0.040129	0.757921		chr1	203276595	+	S_Shore	3'UTR	BTG2
cg17747781	0.0199763	0.676871	4.30525	1.98743e-05	0.040129	0.759033		chr8	143383498	+	OpenSea	Body;Body	TSNARE1;TSNARE1
cg19764841	0.0101519	0.271133	4.29882	2.04403e-05	0.0410468	0.730753		chr20	62368565	+	N_Shore	5'UTR;5'UTR;5'UTR	LIME1;LIME1;LIME1
cg21262198	0.0307154	0.650379	4.29747	2.05609e-05	0.0410762	0.719282		chr3	155422159	-	OpenSea	TSS200	PLCH1
cg09827745	0.0150488	0.413316	4.29412	2.08632e-05	0.0414663	0.715032		chr17	72898015	-	OpenSea
cg00166343	0.0120788	0.176448	4.28862	2.13686e-05	0.0422541	0.69394		chr17	29150100	-	N_Shore	Body	CRLF3
cg00921839	0.0277851	0.43727	4.28353	2.18464e-05	0.0425478	0.66727		chr1	11467299	-	OpenSea
cg14276580	0.0133507	0.306445	4.28404	2.17977e-05	0.0425478	0.670348		chr13	40527020	+	OpenSea
cg17427926	-0.00753728	0.674442	-4.2845	2.17547e-05	0.0425478	0.680767		chr17	76227386	+	N_Shore	TSS200	LOC283999
cg00237080	-0.018956	0.670202	-4.27999	2.21848e-05	0.0425651	0.65484		chr19	46899291	-	OpenSea
cg10623227	0.00886982	0.133084	4.2809	2.20976e-05	0.0425651	0.66314		chr2	173293425	+	S_Shore	Body;Body	ITGA6;ITGA6
cg14868453	-0.0122968	0.614047	-4.28049	2.21365e-05	0.0425651	0.657735		chr2	101996840	-	OpenSea	Body	CREG2
cg15016701	0.0163564	0.308311	4.27796	2.23811e-05	0.0425959	0.645578		chr12	63211683	-	OpenSea	Body	PPM1H
cg23925513	-0.00858794	0.624646	-4.27755	2.24207e-05	0.0425959	0.641925		chr17	6923526	+	N_Shore
cg22523078	-0.00863125	0.860626	-4.27554	2.26171e-05	0.0427594	0.634399		chr15	74417907	-	N_Shore
cg19777352	0.0126354	0.818359	4.2722	2.29472e-05	0.043173	0.623152		chr11	47082713	+	OpenSea	Body;Body;Body;Body;Body;Body;Body	C11orf49;C11orf49;C11orf49;C11orf49;C11orf49;C11orf49;C11orf49
cg08735211	0.0212456	0.347682	4.26653	2.35184e-05	0.0440339	0.598235		chr6	32920657	-	OpenSea	Body	HLA-DMA
cg05077231	-0.0166674	0.334045	-4.26292	2.38887e-05	0.0445122	0.579848		chr13	49793054	+	N_Shore	TSS1500	MLNR
cg03036214	0.0132331	0.757819	4.25986	2.4207e-05	0.0446804	0.571996		chr15	63640658	+	OpenSea	Body;Body	CA12;CA12
cg09673812	0.0160199	0.729936	4.25897	2.43003e-05	0.0446804	0.56954		chr19	30469225	-	OpenSea	Body;Body;Body	URI1;URI1;URI1
cg19360969	0.0140719	0.368176	4.25764	2.44402e-05	0.0446804	0.561829		chr13	41226961	-	OpenSea	Body	FOXO1
cg24159436	0.0146748	0.691155	4.25807	2.43957e-05	0.0446804	0.562599		chr3	16974681	+	OpenSea	1stExon;Body;5'UTR	PLCL2;PLCL2;PLCL2
cg20734092	0.0232414	0.611958	4.25454	2.47708e-05	0.0450723	0.555057		chr10	22546132	+	S_Shelf	Body	LOC100130992
cg25900017	-0.00790782	0.869675	-4.25242	2.49985e-05	0.045274	0.549549		chr11	34616427	-	OpenSea
cg19029445	-0.0207188	0.704982	-4.25096	2.51566e-05	0.0453484	0.53788		chr17	907732	+	N_Shelf	3'UTR;3'UTR;3'UTR	ABR;ABR;ABR
cg01506627	0.0155329	0.582225	4.24834	2.54421e-05	0.0456508	0.534331		chr3	46449289	+	OpenSea	5'UTR;TSS1500;Body	CCRL2;LOC102724297;CCRL2
cg14681242	-0.0133494	0.752581	-4.24691	2.55997e-05	0.0457219	0.52008		chr17	47651550	+	N_Shore	TSS200	LOC100288866
cg17945422	0.0200659	0.56146	4.24472	2.58433e-05	0.0459452	0.503699		chr18	76483175	+	N_Shelf
cg10163406	0.0102938	0.725427	4.2391	2.64767e-05	0.0462233	0.495343		chr1	212803810	-	OpenSea
cg14241868	0.0146178	0.54416	4.24078	2.62855e-05	0.0462233	0.488209		chr12	57937454	-	N_Shelf	Body;Body;Body	DCTN2;DCTN2;DCTN2
cg15475323	-0.0102496	0.832963	-4.23988	2.63871e-05	0.0462233	0.493986		chr19	49220102	-	N_Shelf	1stExon;Body;5'UTR	MAMSTR;MAMSTR;MAMSTR
cg21986657	0.0145291	0.748952	4.23942	2.64395e-05	0.0462233	0.490318		chr20	20192278	-	OpenSea	Body	CFAP61
cg21404980	0.0145245	0.314587	4.23574	2.68628e-05	0.0466869	0.475323		chr8	144599027	+	N_Shelf	Body	ZC3H3
cg10734102	0.0161052	0.321091	4.23466	2.69872e-05	0.0466937	0.463722		chr2	225895015	+	OpenSea	Body	DOCK10
cg15877233	-0.0123696	0.661418	-4.2324	2.72513e-05	0.0469412	0.459245		chr7	40611688	+	OpenSea	Body	C7orf10
cg04123546	0.0129515	0.710696	4.23048	2.74775e-05	0.0469538	0.453222		chr17	3625834	+	N_Shore	TSS1500;Body	GSG2;ITGAE
cg19913563	0.0191078	0.593011	4.23028	2.75009e-05	0.0469538	0.451962		chr6	30720261	-	OpenSea
cg23541926	0.0267186	0.652994	4.22666	2.79322e-05	0.047481	0.430223		chr3	155422092	+	OpenSea	TSS200	PLCH1
cg27124598	0.0121798	0.218523	4.22327	2.83415e-05	0.0479663	0.426076		chr7	150940825	+	N_Shore	Body;Body;Body	SMARCD3;SMARCD3;SMARCD3
cg00877632	0.00923062	0.873037	4.18993	3.26875e-05	0.0480458	0.279399		chr10	2267198	+	OpenSea
cg01408926	-0.00903598	0.832917	-4.21945	2.88106e-05	0.0480458	0.406041		chr19	49907512	+	OpenSea	Body	CCDC155
cg01583875	0.0162379	0.462373	4.19875	3.14798e-05	0.0480458	0.319817		chr4	80979859	+	OpenSea	Body;Body;Body;Body	ANTXR2;ANTXR2;ANTXR2;ANTXR2
cg02354658	0.0297684	0.386097	4.18195	3.38185e-05	0.0480458	0.246813		chr5	95151391	+	OpenSea	3'UTR;3'UTR	GLRX;GLRX
cg02430430	0.0144647	0.422608	4.19794	3.15897e-05	0.0480458	0.319839		chr15	74532450	+	OpenSea	Body	CCDC33
cg02550660	0.0149167	0.746793	4.19782	3.1605e-05	0.0480458	0.319665		chr13	32691522	+	OpenSea	Body	FRY
cg02735762	0.00739187	0.0918589	4.2104	2.99493e-05	0.0480458	0.377389		chr9	135280262	-	N_Shore	5'UTR	TTF1
cg02996583	-0.0169943	0.541252	-4.21701	2.91129e-05	0.0480458	0.396597		chr8	142237188	-	Island	Body	SLC45A4
cg03048432	0.0192097	0.609742	4.20026	3.12774e-05	0.0480458	0.324578		chr14	51290751	-	OpenSea	5'UTR;5'UTR;TSS1500;5'UTR	NIN;NIN;NIN;NIN
cg03446012	0.0106518	0.105146	4.18525	3.33467e-05	0.0480458	0.28563		chr6	151646601	+	N_Shore	TSS200;Body	AKAP12;AKAP12
cg04188920	0.0182722	0.673017	4.18342	3.36077e-05	0.0480458	0.260551		chr10	3138534	-	OpenSea	Body	PFKP
cg04195774	0.0125811	0.310532	4.17981	3.41276e-05	0.0480458	0.249967		chr5	118677172	+	OpenSea	Body	TNFAIP8
cg04714030	0.0144081	0.36349	4.18823	3.29259e-05	0.0480458	0.279754		chr10	32606973	-	OpenSea	Body;Body;5'UTR;Body	EPC1;EPC1;EPC1;EPC1
cg04929355	0.0156801	0.684055	4.17925	3.42102e-05	0.0480458	0.251653		chr11	112034997	-	OpenSea	TSS200	IL18
cg05368730	0.009595	0.119088	4.20293	3.09232e-05	0.0480458	0.35153		chr12	132657879	+	OpenSea
cg05661346	0.0108326	0.420309	4.2142	2.94666e-05	0.0480458	0.393974		chr14	61801853	+	OpenSea	Body	PRKCH
cg06408559	0.0162484	0.634946	4.20027	3.12764e-05	0.0480458	0.325365		chr1	212963092	-	N_Shore	Body;Body	NSL1;NSL1
cg08326019	-0.0291372	0.532037	-4.18243	3.37492e-05	0.0480458	0.250966		chr19	11472261	+	Island	Body;Body	LPPR2;LPPR2
cg10020892	0.0150353	0.144248	4.19248	3.23344e-05	0.0480458	0.300986		chr1	147016901	-	OpenSea	5'UTR	BCL9
cg10249285	0.00908836	0.1742	4.21789	2.90033e-05	0.0480458	0.400758		chr20	22795685	+	OpenSea
cg10394757	-0.009202	0.721829	-4.19525	3.19547e-05	0.0480458	0.31521		chr16	66879807	+	S_Shore	Body;5'UTR	CA7;CA7
cg11360522	0.0197827	0.398953	4.18054	3.40223e-05	0.0480458	0.246578		chr13	113379828	+	N_Shelf	Body;Body	ATP11A;ATP11A
cg11468148	0.0182123	0.704252	4.20047	3.12491e-05	0.0480458	0.319938		chr10	670815	-	S_Shore	Body	DIP2C
cg12713583	0.0258064	0.640594	4.1813	3.39119e-05	0.0480458	0.248936		chr19	940724	-	Island	Body	ARID3A
cg12822891	-0.0166663	0.722836	-4.21661	2.91636e-05	0.0480458	0.394356		chr14	103464954	-	OpenSea	Body	CDC42BPB
cg14780255	0.0123685	0.45232	4.18144	3.38917e-05	0.0480458	0.25211		chr1	201720358	+	OpenSea	Body;Body	NAV1;NAV1
cg15393909	0.00765607	0.0896748	4.18538	3.33277e-05	0.0480458	0.263296		chr3	111852242	+	OpenSea	TSS200;TSS200;TSS200	GCSAM;GCSAM;GCSAM
cg15658262	-0.00932457	0.723274	-4.17921	3.42149e-05	0.0480458	0.245137		chr10	131502829	-	OpenSea	Body	MGMT
cg16421283	0.0170509	0.595068	4.21035	2.99565e-05	0.0480458	0.362757		chr1	199009523	+	OpenSea	Body	LINC01221
cg16890093	0.0107896	0.127492	4.20997	3.00045e-05	0.0480458	0.362358		chr6	32813084	-	S_Shore	TSS1500;TSS1500;3'UTR	PSMB8;PSMB8;TAP1
cg16981421	-0.00840423	0.883078	-4.18566	3.32889e-05	0.0480458	0.290715		chr22	50529071	-	Island	Body;Body;Body	MOV10L1;MOV10L1;MOV10L1
cg17602887	0.0145406	0.397563	4.1975	3.16484e-05	0.0480458	0.317948		chr13	31037582	-	OpenSea	Body	HMGB1
cg17738521	0.0133389	0.313412	4.20503	3.06461e-05	0.0480458	0.344292		chr6	143224179	-	OpenSea	5'UTR	HIVEP2
cg18214661	0.0163946	0.447552	4.20573	3.05545e-05	0.0480458	0.350552		chr8	17471997	-	OpenSea	Body	PDGFRL
cg18331217	0.00823425	0.152925	4.21716	2.90947e-05	0.0480458	0.396651		chr14	22699090	+	OpenSea
cg18347497	0.0203188	0.743974	4.18665	3.31478e-05	0.0480458	0.264313		chr8	60442729	-	OpenSea
cg19784880	0.00757335	0.0854041	4.20915	3.01104e-05	0.0480458	0.371702		chr5	178957344	+	N_Shore
cg21131729	-0.0138106	0.454112	-4.21158	2.97993e-05	0.0480458	0.371666		chr20	555298	-	OpenSea
cg22234941	0.0162124	0.454504	4.18156	3.3875e-05	0.0480458	0.256854		chr7	114571546	+	OpenSea	Body;Body	MDFIC;MDFIC
cg22805485	-0.0175767	0.72776	-4.1863	3.31982e-05	0.0480458	0.274399		chr11	13983818	-	N_Shore	TSS200	SPON1
cg22819767	0.0206526	0.656266	4.18102	3.39528e-05	0.0480458	0.251748		chr10	11866910	+	S_Shore	5'UTR	C10orf47
cg24914185	0.0147608	0.731726	4.19167	3.24463e-05	0.0480458	0.290267		chr2	200663789	-	OpenSea
cg26027170	0.0122568	0.301475	4.21647	2.91806e-05	0.0480458	0.403157		chr17	37394705	+	OpenSea
cg26572435	0.0111812	0.393868	4.18202	3.38086e-05	0.0480458	0.251527		chr22	44589353	+	OpenSea	Body;Body	PARVG;PARVG
cg27239243	0.00995863	0.178591	4.21286	2.96359e-05	0.0480458	0.378037		chr2	101945867	-	OpenSea
cg27509293	0.0118368	0.764027	4.17955	3.41653e-05	0.0480458	0.24269		chr6	14919597	-	OpenSea
cg27606137	-0.0136954	0.720418	-4.18171	3.38537e-05	0.0480458	0.252474		chr4	37891816	+	Island	TSS1500;TSS1500	TBC1D1;TBC1D1
cg03208825	0.0149445	0.335175	4.17593	3.46962e-05	0.0482466	0.230995		chr12	6178792	+	OpenSea	Body	VWF
cg03805019	-0.00958511	0.789355	-4.17705	3.4531e-05	0.0482466	0.231589		chr20	62464090	+	Island
cg08043301	0.0126998	0.279954	4.17569	3.47313e-05	0.0482466	0.228098		chr12	10204915	-	OpenSea	5'UTR	CLEC9A
cg05509458	0.0114823	0.118787	4.16976	3.56175e-05	0.0493008	0.19571		chr19	54882301	+	OpenSea	TSS200;TSS200	LAIR1;LAIR1
cg27184903	-0.0148678	0.368115	-4.16782	3.5913e-05	0.049533	0.188222		chr15	29285727	+	OpenSea	5'UTR;5'UTR	APBA2;APBA2
cg15031003	0.011295	0.165231	4.16531	3.62976e-05	0.0498859	0.187964		chr22	40490689	+	OpenSea	5'UTR	TNRC6B

## Sheet: Table E
Probe	logFC	AveExpr	t	P.Value	adj.P.Val	B		chr	pos	strand	Relation_to_Island	UCSC_RefGene_Group	UCSC_RefGene_Name
cg26027170	0.00360021	0.301539	5.81683	1.06e-08	0.00410739	6.54731		chr17	37394705	+	OpenSea
cg08960443	0.00560039	0.47562	5.55943	4.37e-08	0.00596996	5.16138		chr9	140066947	-	N_Shore	TSS1500	TMEM210
cg14656043	0.00443675	0.328882	5.54433	4.74e-08	0.00596996	5.08192		chr10	35419996	+	S_Shelf	5'UTR;5'UTR;5'UTR;5'UTR;5'UTR;5'UTR	CREM;CREM;CREM;CREM;CREM;CREM
cg10020892	0.00450303	0.144345	5.44337	8.14e-08	0.00596996	4.55743		chr1	147016901	-	OpenSea	5'UTR	BCL9
cg18422587	0.00464318	0.112992	5.42358	9.04e-08	0.00596996	4.46376		chr7	3134670	+	OpenSea
cg19736654	-0.0019057	0.83363	-5.41932	9.24e-08	0.00596996	4.45451		chr19	6746221	-	Island	Body	TRIP10
cg16581631	0.00152824	0.917636	5.32568	1.51e-07	0.00658712	3.96869		chr8	83170486	-	OpenSea
cg25049210	0.00839254	0.692143	5.31712	1.58e-07	0.00658712	3.92497		chr3	30495126	-	OpenSea
cg01346147	0.00304278	0.802732	5.30079	1.72e-07	0.00658712	3.84361		chr6	36317409	+	OpenSea
cg06356306	0.00362935	0.79174	5.29957	1.73e-07	0.00658712	3.82121		chr6	84419827	-	S_Shore	TSS1500;TSS1500;TSS1500;TSS1500;TSS1500;TSS1500	SNAP91;SNAP91;SNAP91;SNAP91;SNAP91;SNAP91
cg20734092	0.00625669	0.613103	5.28469	1.87e-07	0.00658712	3.75804		chr10	22546132	+	S_Shelf	Body	LOC100130992
cg03566881	0.00262199	0.873221	5.22112	2.59e-07	0.00715335	3.4395		chr1	202210983	+	OpenSea	Body;Body;Body	LGR6;LGR6;LGR6
cg20068209	0.0049992	0.429497	5.21287	2.71e-07	0.00715335	3.39139		chr6	75988568	-	OpenSea	Body;Body	TMEM30A;TMEM30A
cg22699285	0.00371902	0.324866	5.21246	2.71e-07	0.00715335	3.39183		chr12	107763727	-	OpenSea	Body	BTBD11
cg23007418	0.00305116	0.518622	5.20841	2.77e-07	0.00715335	3.38258		chr17	76731885	-	OpenSea	Body;Body	CYTH1;CYTH1
cg14973857	0.00331384	0.141103	5.17047	3.36e-07	0.00813807	3.18104		chr6	88509429	+	OpenSea	Body	LOC101928911
cg09150130	0.00467516	0.669451	5.1198	4.34e-07	0.00821018	2.94285		chr20	3083101	-	OpenSea
cg19333758	0.00497315	0.368317	5.11759	4.39e-07	0.00821018	2.9183		chr12	48135549	-	OpenSea	Body;Body;Body	RAPGEF3;RAPGEF3;RAPGEF3
cg16536918	0.00433883	0.676583	5.11404	4.47e-07	0.00821018	2.91255		chr20	3065403	-	S_Shore	TSS200	AVP
cg05562612	0.00381245	0.775883	5.10188	4.75e-07	0.00821018	2.85129		chr22	31558631	+	S_Shelf	5'UTR;5'UTR;Body;Body;Body;Body	RNF185;RNF185;RNF185;RNF185;RNF185;RNF185
cg24296397	0.00414615	0.696956	5.10106	4.77e-07	0.00821018	2.8392		chr3	49692537	+	S_Shelf	Body	BSN
cg26931934	0.00340837	0.209771	5.10082	4.78e-07	0.00821018	2.84842		chr17	47419801	-	OpenSea	5'UTR;5'UTR	ZNF652;ZNF652
cg06687489	0.00426151	0.463882	5.09692	4.87e-07	0.00821018	2.8279		chr15	52587077	+	N_Shore	Body	MYO5C
cg05394561	0.00378996	0.616804	5.07409	5.46e-07	0.00882224	2.7144		chr17	39465682	-	OpenSea	TSS200	KRTAP16-1
cg19590421	0.0036002	0.640642	5.05483	6.02e-07	0.00932492	2.62649		chr14	51327604	-	OpenSea
cg04878826	0.00282219	0.589299	5.04511	6.31e-07	0.00941135	2.58232		chr1	117398001	+	OpenSea
cg23539450	0.00238223	0.842555	5.01362	7.38e-07	0.0104314	2.42602		chr13	49155078	+	OpenSea	TSS200	LINC00462
cg01470610	0.00294262	0.203542	5.00874	7.56e-07	0.0104314	2.39118		chr13	49946235	-	OpenSea	Body;Body;Body;Body;Body	CAB39L;CAB39L;CAB39L;CAB39L;CAB39L
cg01899130	0.0078773	0.435296	5.00238	7.81e-07	0.0104314	2.36727		chr14	55348681	-	OpenSea	Body;Body;Body;Body	GCH1;GCH1;GCH1;GCH1
cg16063640	-0.00310935	0.365312	-4.98471	8.52e-07	0.0109861	2.28084		chr10	102807511	+	N_Shore
cg12758082	0.00278305	0.349392	4.9604	9.6e-07	0.0109861	2.16493		chr13	113407769	+	N_Shelf	Body;Body	ATP11A;ATP11A
cg02368788	0.00527627	0.610263	4.95923	9.65e-07	0.0109861	2.17589		chr3	117173370	+	OpenSea
cg14774445	0.00324684	0.682043	4.95671	9.77e-07	0.0109861	2.159		chr10	98755748	+	OpenSea
cg21640060	0.00460993	0.252026	4.95478	9.87e-07	0.0109861	2.14268		chr1	175489604	-	OpenSea	5'UTR	TNR
cg09143713	0.00374096	0.388105	4.95368	9.92e-07	0.0109861	2.13465		chr20	9141615	+	OpenSea	5'UTR;5'UTR	PLCB4;PLCB4
cg13245626	0.00636174	0.530528	4.93915	1.07e-06	0.0110025	2.06567		chr4	75558301	+	OpenSea
cg21155834	0.0027482	0.133175	4.93331	1.1e-06	0.0110025	2.04014		chr2	149282209	-	OpenSea
cg22692692	0.00442417	0.513822	4.932	1.1e-06	0.0110025	2.02907		chr3	194432892	-	OpenSea	Body	LOC100507391
cg11387576	0.00323123	0.125763	4.93127	1.11e-06	0.0110025	2.03691		chr9	18260848	-	OpenSea
cg05368730	0.00250841	0.118939	4.92177	1.16e-06	0.0112363	2.00504		chr12	132657879	+	OpenSea
cg04740205	0.00426779	0.626689	4.90492	1.26e-06	0.0116827	1.90397		chr11	82871065	+	S_Shelf	Body	PCF11
cg15445952	0.00386359	0.558496	4.90376	1.27e-06	0.0116827	1.90996		chr22	43653574	-	OpenSea	Body	SCUBE1
cg22504849	0.00222622	0.125781	4.89276	1.34e-06	0.0117861	1.8547		chr5	171385088	-	OpenSea	Body;Body;Body	FBXW11;FBXW11;FBXW11
cg05960182	0.00337733	0.319267	4.89237	1.34e-06	0.0117861	1.84158		chr1	16160360	-	N_Shore
cg04350530	0.00386762	0.651223	4.87696	1.44e-06	0.0124183	1.78277		chr4	140728329	-	OpenSea	Body	MAML3
cg06791426	0.00349683	0.306884	4.86273	1.54e-06	0.0130137	1.71012		chr12	133135361	+	Island	Body	FBRSL1
cg04621850	0.00392595	0.37558	4.8518	1.63e-06	0.0131586	1.65273		chr9	140067121	+	N_Shore	TSS1500	TMEM210
cg17133774	0.00407972	0.240776	4.84747	1.66e-06	0.0131586	1.63967		chr1	6198667	+	N_Shelf	Body	CHD5
cg20228124	0.00329507	0.676896	4.84651	1.67e-06	0.0131586	1.63988		chr15	62846656	+	OpenSea
cg27239243	0.00240708	0.179104	4.84313	1.7e-06	0.0131586	1.6214		chr2	101945867	-	OpenSea
cg11415687	0.00217192	0.107018	4.83508	1.76e-06	0.0133701	1.58573		chr17	4806623	-	S_Shore	TSS1500	CHRNE
cg17394978	0.0038624	0.5981	4.83166	1.79e-06	0.0133701	1.57455		chr5	131824502	+	N_Shore	Body	IRF1
cg24824128	0.00575316	0.58601	4.82534	1.85e-06	0.0134676	1.53215		chr1	28202085	-	S_Shelf	Body;Body;Body;Body;Body	THEMIS2;THEMIS2;THEMIS2;THEMIS2;THEMIS2
cg15617775	0.00288431	0.14749	4.82228	1.88e-06	0.0134676	1.51223		chr7	1959607	+	OpenSea	Body;Body;Body;Body;Body;Body	MAD1L1;MAD1L1;MAD1L1;MAD1L1;MAD1L1;MAD1L1
cg07624582	0.0049432	0.533714	4.8155	1.94e-06	0.0136595	1.49208		chr9	14271314	+	OpenSea	Body;Body;Body	NFIB;NFIB;NFIB
cg10213935	0.00496511	0.437694	4.80111	2.08e-06	0.0143717	1.43019		chr3	172238177	-	OpenSea	Body;Body;Body;Body	TNFSF10;TNFSF10;TNFSF10;TNFSF10
cg19839221	0.00465491	0.612814	4.79595	2.13e-06	0.0144717	1.39537		chr17	7787027	-	N_Shore	TSS1500	CHD3
cg00052692	0.00515763	0.562366	4.78793	2.21e-06	0.0147772	1.37226		chr12	122442863	+	OpenSea
cg24803390	0.00488922	0.733409	4.78368	2.26e-06	0.0148235	1.34533		chr1	56097923	+	OpenSea
cg01305625	-0.00257201	0.724288	-4.77435	2.36e-06	0.0149123	1.3009		chr5	131593812	+	Island	Body;Body	PDLIM4;PDLIM4
cg00420390	0.00235362	0.886293	4.7687	2.42e-06	0.0149123	1.27341		chr7	2256023	+	OpenSea	Body;Body;Body;Body;Body	MAD1L1;MAD1L1;MAD1L1;MAD1L1;MAD1L1
cg26590588	0.0041485	0.374185	4.76844	2.43e-06	0.0149123	1.26897		chr14	61790096	-	S_Shore	Body	PRKCH
cg11731280	0.00456005	0.644373	4.76292	2.49e-06	0.0149123	1.24493		chr9	140066934	-	N_Shore	TSS1500	TMEM210
cg09413378	0.00256123	0.182384	4.76102	2.51e-06	0.0149123	1.23544		chr3	123140729	+	OpenSea	Body	ADCY5
cg04174091	0.00303233	0.642668	4.75802	2.55e-06	0.0149123	1.23279		chr11	122935222	-	S_Shore
cg13067635	0.00324986	0.20714	4.75501	2.59e-06	0.0149123	1.20978		chr1	5526684	-	OpenSea
cg14455176	-0.0023174	0.247377	-4.75403	2.6e-06	0.0149123	1.20962		chr1	156785998	+	S_Shore	TSS200;Body;Body;Body;Body;Body	SH2D2A;SH2D2A;SH2D2A;SH2D2A;SH2D2A;NTRK1
cg16725984	0.00875464	0.600478	4.74847	2.67e-06	0.0149123	1.18489		chr16	89735184	+	Island	Body	C16orf55
cg09331651	-0.00516141	0.711887	-4.74816	2.67e-06	0.0149123	1.18382		chr16	87100066	+	OpenSea
cg05661346	0.00273459	0.420834	4.74642	2.69e-06	0.0149123	1.17622		chr14	61801853	+	OpenSea	Body	PRKCH
cg00382138	0.00515827	0.616955	4.7378	2.81e-06	0.0151412	1.13835		chr4	110723299	+	OpenSea	1stExon;5'UTR	CFI;CFI
cg04033301	0.00338468	0.667766	4.73724	2.81e-06	0.0151412	1.13066		chr1	19535472	-	N_Shore	Body	UBR4
cg19571256	0.00268415	0.178426	4.72729	2.95e-06	0.0156513	1.08739		chr12	68531281	-	OpenSea
cg07383652	0.00482772	0.755302	4.72064	3.04e-06	0.0159316	1.05912		chr4	120206463	+	OpenSea	Body	USP53
cg09352285	0.0033664	0.154322	4.71523	3.12e-06	0.0161243	1.03394		chr20	47919910	+	OpenSea
cg17381396	0.0035987	0.604032	4.71059	3.19e-06	0.0162638	1.01333		chr1	10527895	-	OpenSea	Body;Body	DFFA;DFFA
cg04488894	0.0058793	0.321701	4.70574	3.26e-06	0.0164225	0.987172		chr10	5067466	-	OpenSea
cg13954212	0.00281933	0.175222	4.69582	3.42e-06	0.0169848	0.941541		chr18	64911532	-	OpenSea
cg04347477	0.00614383	0.55592	4.68732	3.56e-06	0.017451	0.900573		chr12	125002007	+	Island	5'UTR;5'UTR	NCOR2;NCOR2
cg16993186	0.00289018	0.619007	4.67983	3.68e-06	0.0178471	0.874288		chr10	11224102	-	OpenSea	Body;Body;Body;Body	CELF2;CELF2;CELF2;CELF2
cg00980870	-0.00459018	0.773899	-4.66963	3.86e-06	0.0183112	0.823075		chr9	133643478	-	OpenSea	Body	ABL1
cg13121392	0.0030231	0.225532	4.66905	3.87e-06	0.0183112	0.82956		chr1	43401136	+	OpenSea	Body	SLC2A1
cg09827745	0.00374354	0.41415	4.66236	4e-06	0.0186643	0.793129		chr17	72898015	-	OpenSea
cg15031003	0.00280027	0.165242	4.65572	4.12e-06	0.0189745	0.762247		chr22	40490689	+	OpenSea	5'UTR	TNRC6B
cg25551168	0.00371162	0.493758	4.65029	4.23e-06	0.0189745	0.73748		chr20	3065343	-	S_Shore	5'UTR;1stExon	AVP;AVP
cg03295554	0.00489114	0.610388	4.64876	4.26e-06	0.0189745	0.731288		chr11	128395450	+	S_Shelf	Body	ETS1
cg19913563	0.00457628	0.594288	4.64421	4.35e-06	0.0189745	0.722923		chr6	30720261	-	OpenSea
cg02019495	0.00262593	0.177562	4.6429	4.38e-06	0.0189745	0.699798		chr20	43599168	+	S_Shelf	Body	STK4
cg04852824	0.00253661	0.847011	4.64035	4.43e-06	0.0189745	0.700796		chr15	35989442	-	OpenSea	Body	DPH6-AS1
cg11046734	0.00385229	0.301223	4.63905	4.45e-06	0.0189745	0.688777		chr17	72898009	-	OpenSea
cg19274030	0.00536738	0.624847	4.63374	4.57e-06	0.0189745	0.667224		chr3	98489745	+	OpenSea	5'UTR;5'UTR;5'UTR;Body;Body;Body	ST3GAL6;ST3GAL6;ST3GAL6;ST3GAL6;ST3GAL6;ST3GAL6
cg00869550	-0.0025524	0.723203	-4.63039	4.64e-06	0.0189745	0.654664		chr16	58046537	-	OpenSea	3'UTR;Body;Body	USB1;USB1;USB1
cg09709426	0.00347324	0.273988	4.62951	4.66e-06	0.0189745	0.64669		chr3	45911521	+	OpenSea	5'UTR;Body	LZTFL1;LZTFL1
cg08307171	0.00303468	0.799874	4.62831	4.68e-06	0.0189745	0.658374		chr19	1957775	-	Island	5'UTR	CSNK1G2
cg19744173	0.00295203	0.31621	4.62745	4.7e-06	0.0189745	0.636292		chr2	112913178	+	N_Shelf	Body;Body	FBLN7;FBLN7
cg05852395	-0.00200433	0.687048	-4.62721	4.71e-06	0.0189745	0.652982		chr17	72589093	-	OpenSea	TSS1500;3'UTR	CD300LD;C17orf77
cg00866476	0.00311579	0.172482	4.62372	4.78e-06	0.0189745	0.619833		chr2	95740682	-	N_Shore
cg20513976	0.0023278	0.531543	4.62304	4.8e-06	0.0189745	0.622425		chr20	62367893	-	N_Shore	TSS200	LIME1
cg12205270	0.00365833	0.497519	4.61871	4.9e-06	0.0191634	0.600414		chr17	76731088	+	OpenSea	Body;Body	CYTH1;CYTH1
cg19175928	0.00319875	0.789659	4.5975	5.4e-06	0.0208163	0.515028		chr4	70625781	+	OpenSea	5'UTR	SULT1B1
cg14186145	0.00539092	0.550675	4.59168	5.55e-06	0.0208163	0.482002		chr3	132167655	-	OpenSea	Body	DNAJC13
cg06653796	0.002703	0.357208	4.59076	5.57e-06	0.0208163	0.485545		chr20	62367805	-	N_Shore	TSS200	LIME1
cg20622131	0.00208633	0.800538	4.58848	5.63e-06	0.0208163	0.460656		chr15	78917612	+	S_Shelf	Body	CHRNB4
cg06478995	0.00453427	0.436602	4.58313	5.77e-06	0.0208163	0.440105		chr6	117003718	-	S_Shore	Body	KPNA5
cg23009865	0.0118726	0.548451	4.58236	5.79e-06	0.0208163	0.435516		chr15	65615447	+	OpenSea
cg04388124	0.00373666	0.484041	4.57996	5.85e-06	0.0208163	0.426394		chr16	10870426	+	OpenSea	Body	TVP23A
cg12732215	0.00415561	0.224215	4.57862	5.89e-06	0.0208163	0.416469		chr3	37795217	-	OpenSea	Body;Body	ITGA9-AS1;ITGA9
cg10819495	0.00258261	0.705791	4.57737	5.92e-06	0.0208163	0.41486		chr8	75735552	-	OpenSea	TSS1500	PI15
cg03245099	0.00535869	0.566949	4.5759	5.96e-06	0.0208163	0.408849		chr1	28201862	-	S_Shelf	Body;Body;Body;Body;Body	THEMIS2;THEMIS2;THEMIS2;THEMIS2;THEMIS2
cg11087049	0.00204975	0.118518	4.57561	5.97e-06	0.0208163	0.405962		chr14	51296586	-	N_Shore	5'UTR;5'UTR;5'UTR	NIN;NIN;NIN
cg24914185	0.00352259	0.732352	4.57337	6.03e-06	0.0208163	0.398761		chr2	200663789	-	OpenSea
cg21363233	0.00525287	0.50202	4.56739	6.2e-06	0.0208163	0.372765		chr12	76178654	-	OpenSea
cg19816586	0.00414955	0.65677	4.56445	6.28e-06	0.0208163	0.364957		chr12	79796307	-	OpenSea	Body;Body;Body	SYT1;SYT1;SYT1
cg07495470	0.00240792	0.516909	4.56395	6.3e-06	0.0208163	0.350814		chr22	43009195	+	N_Shore	Body;Body	POLDIP3;POLDIP3
cg21131729	-0.00315397	0.453815	-4.56151	6.37e-06	0.0208163	0.350796		chr20	555298	-	OpenSea
cg07722523	0.00342728	0.134303	4.5612	6.38e-06	0.0208163	0.346455		chr20	25071554	-	OpenSea
cg23925513	-0.00196663	0.624214	-4.56044	6.4e-06	0.0208163	0.347935		chr17	6923526	+	N_Shore
cg01167556	0.00278635	0.326627	4.55925	6.43e-06	0.0208163	0.344441		chr12	56323639	-	N_Shelf	TSS1500	DGKA
cg23478124	0.00317207	0.509649	4.55472	6.57e-06	0.0208163	0.323361		chr11	85776966	-	N_Shelf	Body;Body	PICALM;PICALM
cg09673812	0.00365833	0.729688	4.55433	6.58e-06	0.0208163	0.325614		chr19	30469225	-	OpenSea	Body;Body;Body	URI1;URI1;URI1
cg16002234	0.00565104	0.770605	4.554	6.59e-06	0.0208163	0.330464		chr12	67836379	+	OpenSea
cg08726900	0.0045539	0.40209	4.55344	6.61e-06	0.0208163	0.312016		chr16	89550474	-	OpenSea	5'UTR	ANKRD11
cg25201165	0.00438487	0.647343	4.5516	6.66e-06	0.0208163	0.299213		chr18	60458895	+	OpenSea	Body	PHLPP1
cg12405088	0.00602732	0.492859	4.55015	6.71e-06	0.0208163	0.292166		chr22	43257120	-	S_Shelf
cg24810429	0.00260652	0.839883	4.54996	6.71e-06	0.0208163	0.302751		chr15	80911444	-	OpenSea
cg02017450	0.00699499	0.54224	4.54777	6.78e-06	0.0208584	0.287463		chr10	10631670	+	OpenSea
cg03750061	0.00325646	0.69383	4.54461	6.88e-06	0.0208614	0.277894		chr10	119131167	-	N_Shelf	Body	PDZD8
cg03795071	0.003712	0.806997	4.54429	6.89e-06	0.0208614	0.274988		chr8	47318907	-	OpenSea
cg03760309	0.00318211	0.792946	4.54046	7.01e-06	0.0209615	0.251625		chr17	57923201	-	OpenSea
cg19360969	0.00344517	0.369137	4.53984	7.03e-06	0.0209615	0.246369		chr13	41226961	-	OpenSea	Body	FOXO1
cg08204891	0.00157211	0.921783	4.53589	7.16e-06	0.0211175	0.242946		chr20	49434388	-	OpenSea	Body;Body;Body	BCAS4;BCAS4;BCAS4
cg15393364	0.00206768	0.753333	4.53251	7.27e-06	0.0211175	0.233482		chr13	44773532	-	OpenSea
cg12148585	0.00400799	0.492752	4.52811	7.42e-06	0.0211175	0.20899		chr2	208006420	+	OpenSea	Body;Body;Body;Body	KLF7;KLF7;KLF7;KLF7
cg21201401	0.00276567	0.469189	4.52796	7.42e-06	0.0211175	0.199065		chr20	62367884	-	N_Shore	TSS200	LIME1
cg16790511	-0.00533139	0.59049	-4.52487	7.53e-06	0.0211175	0.188273		chr16	87100116	+	OpenSea
cg12331471	0.00347478	0.331044	4.52466	7.53e-06	0.0211175	0.19662		chr2	231282369	+	OpenSea	ExonBnd;ExonBnd;ExonBnd;ExonBnd;ExonBnd;Body;Body;5'UTR;Body;Body;Body	SP100;SP100;SP100;SP100;SP100;SP100;SP100;SP100;SP100;SP100;SP100
cg13687834	0.00456597	0.239378	4.52246	7.61e-06	0.0211175	0.177812		chr10	3514783	+	OpenSea
cg03006193	0.00369367	0.532041	4.52007	7.69e-06	0.0211175	0.168127		chr7	2078036	-	OpenSea	Body;Body;Body;Body;Body	MAD1L1;MAD1L1;MAD1L1;MAD1L1;MAD1L1
cg23911696	0.00314338	0.276023	4.51987	7.7e-06	0.0211175	0.162223		chr12	62652900	-	N_Shore	TSS1500;TSS1500;TSS1500;TSS1500	USP15;USP15;USP15;MIR6125
cg26195586	0.00273346	0.437885	4.51945	7.71e-06	0.0211175	0.170669		chr5	138532335	-	N_Shore	5'UTR;5'UTR	SIL1;SIL1
cg00525964	0.0040219	0.527318	4.51883	7.74e-06	0.0211175	0.157776		chr5	10802174	+	OpenSea
cg18765405	0.00214982	0.824501	4.5188	7.74e-06	0.0211175	0.162532		chr5	134644263	-	OpenSea
cg14267542	0.00260689	0.190504	4.51559	7.85e-06	0.0211347	0.140259		chr9	138372897	-	S_Shore	5'UTR	KIAA0649
cg21086113	0.00428908	0.242899	4.51554	7.85e-06	0.0211347	0.150326		chr16	27760233	+	OpenSea	Body	KIAA0556
cg16705546	0.00405989	0.254218	4.50961	8.07e-06	0.0212176	0.120341		chr16	85936666	+	S_Shelf	Body	IRF8
cg04118945	0.0063905	0.404698	4.50848	8.11e-06	0.0212176	0.122826		chr10	125865787	-	OpenSea
cg27239408	0.00271033	0.815077	4.50814	8.12e-06	0.0212176	0.116483		chr17	179551	-	OpenSea	5'UTR;5'UTR;5'UTR;5'UTR;TSS1500;TSS1500	RPH3AL;RPH3AL;RPH3AL;RPH3AL;LOC100506388;LOC100506388
cg04521626	0.00399529	0.482512	4.50808	8.12e-06	0.0212176	0.115938		chr17	4714200	-	S_Shelf	Body	PLD2
cg19152802	0.00421963	0.693421	4.50621	8.19e-06	0.0212176	0.103663		chr5	109849887	-	OpenSea	TSS1500;Body	MIR548F3;TMEM232
cg00743641	0.00292346	0.762739	4.50341	8.3e-06	0.0212176	0.0882181		chr14	72883729	-	OpenSea	Body;Body;Body;Body;Body;Body;Body;Body;Body;Body	RGS6;RGS6;RGS6;RGS6;RGS6;RGS6;RGS6;RGS6;RGS6;RGS6
cg05988980	0.00301774	0.188663	4.503	8.31e-06	0.0212176	0.0942705		chr10	73582215	+	OpenSea	Body;Body;Body	PSAP;PSAP;PSAP
cg05961022	0.00291389	0.728456	4.50274	8.32e-06	0.0212176	0.0956663		chr19	19780661	-	S_Shore	5'UTR;Body	ZNF101;ZNF101
cg08025812	0.00286474	0.259003	4.50012	8.42e-06	0.0213302	0.0831775		chr6	127421952	-	OpenSea
cg18158306	0.00315146	0.353988	4.4907	8.79e-06	0.0218144	0.039479		chr12	133135032	-	N_Shore	Body	FBRSL1
cg00841845	0.00536838	0.56936	4.49055	8.79e-06	0.0218144	0.0361508		chr3	190971168	-	OpenSea
cg27485596	0.00566994	0.371971	4.48991	8.82e-06	0.0218144	0.0328099		chr13	111829530	-	OpenSea	Body;5'UTR;Body;Body	ARHGEF7;ARHGEF7;ARHGEF7;ARHGEF7
cg20417154	0.0034613	0.526282	4.4866	8.95e-06	0.0218144	0.0163235		chr12	123944398	+	S_Shore	5'UTR;1stExon;5'UTR;Body	SNRNP35;SNRNP35;SNRNP35;SNRNP35
cg04632887	0.00400906	0.714836	4.48583	8.98e-06	0.0218144	0.01226		chr20	3065559	+	S_Shore	TSS200	AVP
cg19155346	0.00341621	0.346293	4.48538	9e-06	0.0218144	0.00736712		chr1	112054157	-	OpenSea	Body;Body	TMIGD3;TMIGD3
cg16534142	0.00355257	0.433806	4.4835	9.08e-06	0.0218144	0.0128099		chr12	32261182	+	S_Shore	Body;Body	BICD1;BICD1
cg17100197	0.0039153	0.614808	4.48207	9.14e-06	0.0218144	0.0062203		chr12	122513918	+	N_Shelf
cg18982976	0.00507634	0.551834	4.48199	9.14e-06	0.0218144	0.000787874		chr17	61116857	+	OpenSea	Body;Body	TANC2;MIR548W
cg16399664	0.0038884	0.230785	4.48113	9.17e-06	0.0218144	-0.00769443		chr12	113417284	+	OpenSea	Body;Body;Body	OAS2;OAS2;OAS2
cg08787832	0.00284949	0.217675	4.47936	9.25e-06	0.0218556	-0.0120264		chr6	34452932	-	OpenSea	5'UTR	PACSIN1
cg03972892	0.00267109	0.356796	4.47604	9.39e-06	0.0220101	-0.0216527		chr3	72305191	+	OpenSea
cg04322572	-0.00499386	0.65215	-4.47292	9.52e-06	0.0220101	-0.031649		chr10	43447618	+	OpenSea
cg09178900	0.00159439	0.910783	4.47209	9.56e-06	0.0220101	-0.0388713		chr6	127586433	+	N_Shore	TSS1500;TSS1500;TSS1500;TSS1500;TSS1500	RNF146;RNF146;RNF146;RNF146;RNF146
cg20454518	0.00421836	0.521396	4.4715	9.58e-06	0.0220101	-0.05096		chr12	133135463	+	Island	Body	FBRSL1
cg21757973	0.00517926	0.239666	4.47112	9.6e-06	0.0220101	-0.0468934		chr10	25171393	+	OpenSea	Body;Body	PRTFDC1;PRTFDC1
cg14511702	0.00213989	0.7917	4.4664	9.8e-06	0.0223509	-0.0516168		chr14	23003325	+	OpenSea
cg17747781	0.00469229	0.677708	4.46397	9.91e-06	0.0224634	-0.0742878		chr8	143383498	+	OpenSea	Body;Body	TSNARE1;TSNARE1
cg01795822	0.00434493	0.401142	4.46096	1e-05	0.0226371	-0.0943523		chr1	10528093	-	OpenSea	Body;Body	DFFA;DFFA
cg22471376	0.00174119	0.822633	4.45732	1.02e-05	0.0228774	-0.0891419		chr15	89179370	+	OpenSea	5'UTR;5'UTR;5'UTR;Body	ISG20;ISG20;ISG20;ISG20
cg00685116	0.00261728	0.553177	4.45117	1.05e-05	0.0233819	-0.120854		chr12	65073632	+	OpenSea	Body;Body	RASSF3;RASSF3
cg01088608	0.00332805	0.455632	4.44837	1.06e-05	0.0235418	-0.140115		chr15	98502883	+	N_Shore	TSS1500	ARRDC4
cg13750140	0.00343552	0.817497	4.44578	1.08e-05	0.0236106	-0.152036		chr1	41688346	+	OpenSea	5'UTR;5'UTR;5'UTR;5'UTR	SCMH1;SCMH1;SCMH1;SCMH1
cg23366191	0.0030584	0.1955	4.44518	1.08e-05	0.0236106	-0.147775		chr2	202050132	-	OpenSea	5'UTR;5'UTR;5'UTR;5'UTR;5'UTR;5'UTR;5'UTR	CASP10;CASP10;CASP10;CASP10;CASP10;CASP10;CASP10
cg09361367	0.00299009	0.836545	4.44273	1.09e-05	0.0237077	-0.166464		chr10	53462824	-	S_Shelf	Body;Body	PRKG1;PRKG1
cg06922359	0.00146519	0.924389	4.44175	1.09e-05	0.0237077	-0.151314		chr19	47567089	-	OpenSea
cg16964184	0.00494748	0.643205	4.43499	1.13e-05	0.0242435	-0.201713		chr10	91411848	-	OpenSea
cg17348495	0.00315786	0.669359	4.43333	1.14e-05	0.0242435	-0.199524		chr2	120986182	+	OpenSea
cg23196549	0.00375668	0.591498	4.43304	1.14e-05	0.0242435	-0.210952		chr4	110480700	-	N_Shore	TSS1500	CCDC109B
cg05901971	0.00344815	0.255603	4.43037	1.15e-05	0.0243357	-0.21658		chr6	152630996	-	OpenSea	Body;Body	SYNE1;SYNE1
cg03336167	-0.0022376	0.0892743	-4.42885	1.16e-05	0.0243357	-0.228569		chr11	2930995	-	Island	Body;Body	SLC22A18;SLC22A18
cg19115490	0.00273264	0.2121	4.42833	1.16e-05	0.0243357	-0.233182		chr6	37483925	-	OpenSea
cg01673485	0.00337688	0.589574	4.42732	1.17e-05	0.0243357	-0.233788		chr6	42391208	+	OpenSea	5'UTR;5'UTR	TRERF1;TRERF1
cg12855906	0.00392782	0.5029	4.42355	1.19e-05	0.0246155	-0.248663		chr21	44092508	-	S_Shelf	5'UTR;5'UTR;5'UTR;5'UTR;5'UTR;5'UTR;5'UTR;Body;Body;Body;Body;Body;Body;Body;Body;Body;Body;Body;Body;Body	PDE9A;PDE9A;PDE9A;PDE9A;PDE9A;PDE9A;PDE9A;PDE9A;PDE9A;PDE9A;PDE9A;PDE9A;PDE9A;PDE9A;PDE9A;PDE9A;PDE9A;PDE9A;PDE9A;PDE9A
cg01135863	0.00336549	0.227481	4.42044	1.2e-05	0.024827	-0.266721		chr4	17788258	+	OpenSea
cg08919659	0.0027405	0.143122	4.41835	1.22e-05	0.0249268	-0.270432		chr16	17458277	-	OpenSea	Body	XYLT1
cg13492490	0.00368444	0.748474	4.4169	1.22e-05	0.0249556	-0.283831		chr15	75341993	+	OpenSea	3'UTR;3'UTR;3'UTR;3'UTR;3'UTR;3'UTR;Body	PPCDC;PPCDC;PPCDC;PPCDC;PPCDC;PPCDC;PPCDC
cg15016701	0.00364307	0.308981	4.4098	1.26e-05	0.0255797	-0.311792		chr12	63211683	-	OpenSea	Body	PPM1H
cg00361159	0.00318847	0.28184	4.40813	1.27e-05	0.0255797	-0.317184		chr1	167487871	-	OpenSea	TSS200;TSS200	CD247;CD247
cg15940703	0.00370484	0.36047	4.40709	1.28e-05	0.0255797	-0.321756		chr3	159549786	-	OpenSea	Body;Body;Body;Body;Body	IQCJ-SCHIP1;IQCJ-SCHIP1;SCHIP1;SCHIP1;SCHIP1
cg21113478	0.00301615	0.564665	4.40667	1.28e-05	0.0255797	-0.320978		chr3	36782467	+	OpenSea	TSS1500	DCLK3
cg08398200	0.00316056	0.732875	4.40295	1.3e-05	0.025872	-0.322533		chr9	124113853	+	OpenSea	Body;Body;Body;Body;Body	STOM;STOM;STOM;STOM;STOM
cg07878065	0.00283088	0.197062	4.40093	1.31e-05	0.0259724	-0.347062		chr18	2641871	-	OpenSea
cg20782117	0.00479234	0.723517	4.39732	1.33e-05	0.0262304	-0.360281		chr7	95865631	-	OpenSea	Body;Body;Body	SLC25A13;SLC25A13;SLC25A13
cg16009632	0.0023846	0.221574	4.39602	1.34e-05	0.0262304	-0.359495		chr17	38637169	+	OpenSea	Body	TNS4
cg26095923	0.00441673	0.431233	4.39528	1.35e-05	0.0262304	-0.369776		chr10	63747939	+	OpenSea	Body	ARID5B
cg17542517	0.00244601	0.484719	4.39198	1.37e-05	0.0262839	-0.384466		chr19	17914473	+	OpenSea	5'UTR	B3GNT3
cg19790908	-0.00249791	0.693171	-4.39158	1.37e-05	0.0262839	-0.391		chr3	129279841	+	OpenSea	Body	PLXND1
cg02177087	0.00183898	0.87505	4.38837	1.39e-05	0.0262839	-0.389879		chr16	19709989	+	OpenSea	Body;Body	C16orf62;C16orf62
cg15064151	0.00280007	0.560142	4.38735	1.39e-05	0.0262839	-0.397667		chr5	130868214	-	OpenSea	Body;Body;Body;Body;Body;Body	RAPGEF6;RAPGEF6;RAPGEF6;RAPGEF6;RAPGEF6;RAPGEF6
cg23417486	0.00448836	0.751894	4.38732	1.4e-05	0.0262839	-0.396399		chr5	112548062	-	OpenSea	Body;Body	MCC;MCC
cg00327947	0.00294586	0.313384	4.38707	1.4e-05	0.0262839	-0.404718		chr16	85482849	-	OpenSea
cg23913963	-0.00232814	0.821057	-4.38702	1.4e-05	0.0262839	-0.387358		chr1	17766917	+	S_Shore	TSS1500	RCC2
cg15015340	-0.00227826	0.42646	-4.38519	1.41e-05	0.0263694	-0.409471		chr11	61486220	+	N_Shore	5'UTR	DAGLA
cg08403778	0.00118435	0.907056	4.38132	1.43e-05	0.0265882	-0.423885		chr10	95076544	-	OpenSea	Body;Body	MYOF;MYOF
cg00766824	0.0038768	0.597357	4.38115	1.43e-05	0.0265882	-0.427957		chr13	20599142	-	OpenSea	Body;Body;Body;Body	ZMYM2;ZMYM2;ZMYM2;ZMYM2
cg24442506	0.00419325	0.619367	4.37948	1.44e-05	0.0266576	-0.433906		chr1	89737833	+	OpenSea	5'UTR;5'UTR	GBP5;GBP5
cg12819393	-0.00368154	0.625642	-4.37601	1.47e-05	0.0268535	-0.452533		chr9	127240449	+	Island
cg16964791	0.00262722	0.178466	4.37515	1.47e-05	0.0268535	-0.464088		chr14	64702491	+	OpenSea	Body;Body;Body;Body;Body;Body;Body;Body;Body;Body	ESR2;ESR2;ESR2;MIR548AZ;ESR2;ESR2;ESR2;ESR2;ESR2;ESR2
cg13611686	0.00254369	0.671536	4.37434	1.48e-05	0.0268535	-0.453317		chr11	1049800	-	OpenSea
cg24181728	0.00418096	0.430657	4.37355	1.48e-05	0.0268535	-0.450693		chr3	58060875	-	OpenSea	Body;Body;Body;Body	FLNB;FLNB;FLNB;FLNB
cg24951593	0.00239688	0.123042	4.3701	1.51e-05	0.0271389	-0.470046		chr11	3817820	-	N_Shore	5'UTR;TSS1500;5'UTR;TSS1500;TSS1500;5'UTR;TSS1500;5'UTR;TSS1500	NUP98;PGAP2;NUP98;PGAP2;PGAP2;NUP98;PGAP2;NUP98;PGAP2
cg26708427	0.00234444	0.817931	4.36699	1.53e-05	0.027387	-0.477023		chr18	3250274	+	S_Shelf	5'UTR	MYL12A
cg10921592	0.00451922	0.757407	4.36266	1.56e-05	0.0275587	-0.512572		chr6	33039414	+	OpenSea	Body	HLA-DPA1
cg22650425	0.00216599	0.193792	4.36003	1.57e-05	0.0275587	-0.523589		chr7	6298689	-	OpenSea	Body	CYTH3
cg06642155	0.00247765	0.851065	4.36002	1.57e-05	0.0275587	-0.513858		chr9	125795283	+	OpenSea	TSS1500;Body	GPR21;RABGAP1
cg04286826	0.00342412	0.47312	4.35973	1.58e-05	0.0275587	-0.51977		chr2	99386505	+	OpenSea	Body	LOC101927070
cg14964970	0.00307955	0.1953	4.35966	1.58e-05	0.0275587	-0.524198		chr9	123698562	+	OpenSea
cg14847379	0.00158596	0.899401	4.35936	1.58e-05	0.0275587	-0.518664		chr20	62810902	-	S_Shore	5'UTR	MYT1
cg12428797	0.00428458	0.402844	4.35713	1.59e-05	0.0276545	-0.536278		chr8	144678360	+	N_Shore	5'UTR;5'UTR;5'UTR;5'UTR;5'UTR;5'UTR;5'UTR;5'UTR	EEF1D;EEF1D;EEF1D;EEF1D;EEF1D;EEF1D;EEF1D;EEF1D
cg10575219	0.00377393	0.59398	4.35653	1.6e-05	0.0276545	-0.540764		chr7	105313992	-	OpenSea	Body;5'UTR	ATXN7L1;ATXN7L1
cg04727199	0.00458401	0.417556	4.35254	1.63e-05	0.0279366	-0.550157		chr1	11865051	+	N_Shore	5'UTR;TSS1500;TSS1500;TSS1500	MTHFR;CLCN6;CLCN6;CLCN6
cg02158978	0.0029422	0.398972	4.3522	1.63e-05	0.0279366	-0.558356		chr12	133134938	+	N_Shore	Body	FBRSL1
cg13532547	0.00392069	0.230118	4.34539	1.68e-05	0.0285466	-0.58818		chr17	185957	-	S_Shore	5'UTR	RPH3AL
cg14258501	0.00353904	0.738382	4.34382	1.69e-05	0.0285466	-0.579443		chr6	31680228	-	OpenSea	Body;Body	LY6G6E;LY6G6E
cg23638139	-0.00305771	0.715036	-4.343	1.7e-05	0.0285466	-0.589196		chr11	73104087	+	OpenSea	Body;Body	RELT;RELT
cg11166877	0.00199335	0.116495	4.34234	1.7e-05	0.0285466	-0.592727		chr13	28711268	-	N_Shore	Body;TSS1500	PAN3-AS1;PAN3
cg19264571	-0.00435156	0.579144	-4.34231	1.7e-05	0.0285466	-0.599358		chr18	10454085	+	Island	TSS1500	APCDD1
cg18623216	0.00568024	0.548982	4.33878	1.73e-05	0.0287433	-0.612338		chr3	155421970	-	OpenSea	5'UTR;1stExon	PLCH1;PLCH1
cg22411549	0.00424222	0.141806	4.33731	1.74e-05	0.0287433	-0.606756		chr14	54636408	-	OpenSea
cg00636922	0.00356175	0.623325	4.33666	1.74e-05	0.0287433	-0.61179		chr10	44395010	-	OpenSea
cg11147940	0.00296092	0.373296	4.33656	1.74e-05	0.0287433	-0.61796		chr1	51655986	+	OpenSea
cg25255847	0.00365718	0.39432	4.33586	1.75e-05	0.0287433	-0.610796		chr20	62360072	-	OpenSea	Body;Body;Body;Body;Body	ZGPAT;ZGPAT;ZGPAT;ZGPAT;ZGPAT
cg09565444	0.0029686	0.231753	4.33308	1.77e-05	0.0289704	-0.629214		chr4	16266666	+	OpenSea
cg02542684	0.00268959	0.182664	4.33214	1.78e-05	0.0289704	-0.64161		chr4	185209748	-	OpenSea
cg04714030	0.00342028	0.363763	4.328	1.81e-05	0.0292797	-0.651533		chr10	32606973	-	OpenSea	Body;Body;5'UTR;Body	EPC1;EPC1;EPC1;EPC1
cg27246321	-0.00382465	0.576747	-4.32723	1.82e-05	0.0292797	-0.653444		chr2	165924708	-	OpenSea
cg08236655	0.00340808	0.209276	4.32641	1.82e-05	0.0292797	-0.664433		chr3	16930651	-	S_Shelf	Body	PLCL2
cg17950169	0.00260846	0.176084	4.32591	1.83e-05	0.0292797	-0.658985		chr1	226067900	+	N_Shore	5'UTR	TMEM63A
cg27555390	-0.00199258	0.773721	-4.3221	1.86e-05	0.029592	-0.673329		chr19	45317810	-	S_Shore	Body;Body	BCAM;BCAM
cg08419476	0.00512343	0.594976	4.32102	1.87e-05	0.029592	-0.686138		chr11	12739670	-	OpenSea	5'UTR	TEAD1
cg25535569	0.00343901	0.491558	4.32067	1.87e-05	0.029592	-0.683911		chr5	54163217	+	OpenSea
cg12417775	0.00268304	0.624417	4.31766	1.9e-05	0.0297262	-0.682425		chr1	212463238	+	S_Shelf	Body	PPP2R5A
cg19136673	0.00266898	0.301864	4.31738	1.9e-05	0.0297262	-0.700867		chr6	32813337	+	S_Shore	TSS1500;3'UTR	PSMB8;TAP1
cg06419239	-0.00302449	0.767559	-4.31685	1.9e-05	0.0297262	-0.69466		chr6	129966761	-	OpenSea	Body	ARHGAP18
cg20207982	0.00464057	0.586391	4.31534	1.91e-05	0.0298028	-0.712959		chr6	149487922	+	OpenSea
cg15961007	0.00372441	0.730036	4.3136	1.93e-05	0.0299096	-0.717784		chr6	153023279	-	OpenSea	Body	MYCT1
cg03422256	0.00300293	0.743314	4.30982	1.96e-05	0.0301531	-0.717845		chr2	192757348	-	OpenSea
cg25715278	0.00381709	0.639339	4.30934	1.97e-05	0.0301531	-0.729471		chr10	126040305	-	OpenSea
cg12259187	-0.00246836	0.519621	-4.30901	1.97e-05	0.0301531	-0.73629		chr9	82238785	+	OpenSea	5'UTR;Body;Body;Body;Body;Body	TLE4;TLE4;TLE4;TLE4;TLE4;TLE4
cg05339856	0.00141833	0.912342	4.30444	2.01e-05	0.0306378	-0.739189		chr1	20465170	+	OpenSea	TSS1500	PLA2G2F
cg13874780	-0.00267508	0.316147	-4.30318	2.02e-05	0.0306856	-0.75349		chr7	155164294	-	N_Shore
cg11457651	0.00252317	0.213873	4.30217	2.03e-05	0.0307014	-0.760309		chr4	122228968	-	OpenSea
cg05328218	0.00557464	0.53787	4.29944	2.05e-05	0.0308072	-0.764836		chr5	6729637	-	OpenSea	5'UTR;5'UTR	PAPD7;PAPD7
cg08531140	-0.00325846	0.667754	-4.299	2.06e-05	0.0308072	-0.767078		chr11	67143062	-	S_Shore	Body;TSS1500	LOC100130987;CLCF1
cg07319811	0.00366838	0.198109	4.2987	2.06e-05	0.0308072	-0.783336		chr1	156896259	+	N_Shore	Body	LRRC71
cg15937829	0.00301777	0.542632	4.29738	2.07e-05	0.0308242	-0.779872		chr17	19844625	-	OpenSea	Body	AKAP10
cg15335617	0.00223914	0.136799	4.29681	2.08e-05	0.0308242	-0.789448		chr7	25695815	+	OpenSea
cg19764841	0.00219872	0.27111	4.29384	2.1e-05	0.0310143	-0.802086		chr20	62368565	+	N_Shore	5'UTR;5'UTR;5'UTR	LIME1;LIME1;LIME1
cg00289969	0.00249823	0.802161	4.29301	2.11e-05	0.0310143	-0.798428		chr17	62185243	-	OpenSea	Body	ERN1
cg01961682	0.00205295	0.726476	4.29172	2.12e-05	0.0310143	-0.80486		chr11	111999749	+	OpenSea
cg23108535	0.0040866	0.569669	4.29116	2.13e-05	0.0310143	-0.791705		chr3	152041502	+	OpenSea	Body;Body;Body;Body;Body;Body;Body	MBNL1;MBNL1;MBNL1;MBNL1;MBNL1;MBNL1;MBNL1
cg09024656	0.00349816	0.642247	4.29103	2.13e-05	0.0310143	-0.802563		chr5	123790370	-	OpenSea
cg23355492	-0.00342069	0.554438	-4.28846	2.15e-05	0.0312453	-0.820472		chr17	45933593	-	OpenSea	TSS1500	SP6
cg08565703	0.00253594	0.264664	4.28697	2.17e-05	0.0313082	-0.82564		chr20	24853492	-	OpenSea
cg03814573	0.00260544	0.155913	4.28628	2.17e-05	0.0313082	-0.831119		chr12	120691486	-	OpenSea	Body;Body;Body	PXN;PXN;PXN
cg00541544	0.00282953	0.299766	4.28305	2.2e-05	0.0316318	-0.839953		chr22	39150255	+	N_Shore	5'UTR	UNC84B
cg03048432	0.00431629	0.609836	4.28168	2.22e-05	0.031703	-0.85106		chr14	51290751	-	OpenSea	5'UTR;5'UTR;TSS1500;5'UTR	NIN;NIN;NIN;NIN
cg25230907	0.00233889	0.866322	4.2771	2.26e-05	0.032126	-0.868356		chr13	20624124	+	OpenSea	Body;Body;Body;Body	ZMYM2;ZMYM2;ZMYM2;ZMYM2
cg10501189	0.00305853	0.600615	4.27565	2.28e-05	0.032126	-0.869498		chr17	7685565	+	OpenSea	Body	DNAH2
cg17344149	0.00337665	0.267724	4.27413	2.29e-05	0.032126	-0.877945		chr11	3817692	-	N_Shore	5'UTR;TSS1500;5'UTR;TSS1500;TSS1500;5'UTR;TSS1500;5'UTR;TSS1500	NUP98;PGAP2;NUP98;PGAP2;PGAP2;NUP98;PGAP2;NUP98;PGAP2
cg21458064	0.00245701	0.472208	4.2741	2.29e-05	0.032126	-0.873656		chr2	232878973	+	OpenSea	5'UTR;5'UTR;5'UTR;Body;Body	DIS3L2;DIS3L2;DIS3L2;DIS3L2;DIS3L2
cg12420118	0.00249446	0.338054	4.27322	2.3e-05	0.032126	-0.864746		chr6	138836115	-	OpenSea	Body	NHSL1
cg06508940	0.00452271	0.746608	4.2729	2.3e-05	0.032126	-0.878158		chr19	5953984	+	OpenSea	Body;Body;Body;Body	RANBP3;RANBP3;RANBP3;RANBP3
cg13586051	0.00277449	0.380084	4.27265	2.31e-05	0.032126	-0.885362		chr3	58200471	-	OpenSea	TSS200	DNASE1L3
cg13897325	0.00153536	0.882899	4.27191	2.31e-05	0.032126	-0.880968		chr9	37918958	-	OpenSea	3'UTR	SHB
cg10972127	-0.0026717	0.769502	-4.27051	2.33e-05	0.0321283	-0.893163		chr6	107967104	+	OpenSea	3'UTR	SOBP
cg17344060	0.0039447	0.235063	4.26843	2.35e-05	0.0321283	-0.903728		chr1	94345166	+	S_Shore	TSS1500	DNTTIP2
cg00717259	0.00336856	0.427971	4.26818	2.35e-05	0.0321283	-0.901741		chr19	39742656	-	S_Shelf
cg13377771	0.00312758	0.339091	4.2681	2.35e-05	0.0321283	-0.898762		chr17	78398120	-	OpenSea	Body;Body;Body	ENDOV;ENDOV;ENDOV
cg15236764	0.00288284	0.207694	4.26779	2.35e-05	0.0321283	-0.907642		chr11	88148434	+	OpenSea
cg12582317	-0.00408852	0.767589	-4.26532	2.38e-05	0.0323091	-0.921828		chr17	55822272	+	OpenSea
cg15565234	0.00219217	0.199874	4.26448	2.39e-05	0.0323091	-0.920576		chr10	30338072	-	OpenSea	5'UTR	KIAA1462
cg12822891	-0.00370264	0.722316	-4.26383	2.39e-05	0.0323091	-0.915533		chr14	103464954	-	OpenSea	Body	CDC42BPB
cg21710324	0.00217385	0.141851	4.26326	2.4e-05	0.0323091	-0.930713		chr1	226069189	+	N_Shore	5'UTR	TMEM63A
cg12635790	0.00321308	0.385775	4.26119	2.42e-05	0.0324426	-0.924422		chr8	96112814	+	OpenSea
cg17451586	0.00299391	0.289616	4.26011	2.43e-05	0.0324426	-0.936949		chr6	32942808	-	S_Shore	Body;Body	BRD2;BRD2
cg08576185	0.00357355	0.589638	4.25871	2.45e-05	0.0324426	-0.93571		chr16	2055684	+	S_Shore	Body	ZNF598
cg10728351	0.00421203	0.330159	4.25766	2.46e-05	0.0324426	-0.941406		chr4	122628020	+	OpenSea
cg14625581	-0.00285127	0.137036	-4.25748	2.46e-05	0.0324426	-0.941502		chr17	75692478	+	OpenSea
cg19551561	0.00369528	0.402516	4.25681	2.47e-05	0.0324426	-0.931559		chr11	78140769	-	OpenSea	Body	LOC101928865
cg12264462	0.00203126	0.310567	4.25611	2.48e-05	0.0324426	-0.948388		chr14	100574930	-	OpenSea	TSS1500;Body	MIR342;EVL
cg00506306	0.00512563	0.614293	4.25595	2.48e-05	0.0324426	-0.957816		chr7	51207974	-	OpenSea	Body;Body;Body	COBL;COBL;COBL
cg21936292	0.00421456	0.557936	4.25486	2.49e-05	0.0324426	-0.952749		chr6	126038744	-	OpenSea	Body	LOC643623
cg09179277	0.00519297	0.668289	4.2544	2.49e-05	0.0324426	-0.965757		chr10	68835646	+	OpenSea	Body;Body;Body;Body	LRRTM3;LRRTM3;CTNNA3;CTNNA3
cg07052063	0.00304025	0.529281	4.25063	2.54e-05	0.0328641	-0.98251		chr10	99255236	-	N_Shelf	Body	MMS19
cg02493508	0.00639978	0.213739	4.24829	2.56e-05	0.0329464	-0.988273		chr12	88794906	-	OpenSea
cg14292572	0.00264341	0.59779	4.24674	2.58e-05	0.0329464	-0.990573		chr12	67665055	+	S_Shore	Body	CAND1
cg21262198	0.00635606	0.65186	4.24603	2.59e-05	0.0329464	-0.987957		chr3	155422159	-	OpenSea	TSS200	PLCH1
cg04083553	-0.00225662	0.737705	-4.24591	2.59e-05	0.0329464	-0.971532		chr3	128778575	+	OpenSea	TSS1500	GP9
cg20020452	0.00302316	0.20267	4.24587	2.59e-05	0.0329464	-0.998558		chr1	231108544	+	OpenSea	Body;Body	TTC13;TTC13
cg12197666	0.00328197	0.314303	4.24502	2.6e-05	0.0329464	-0.989312		chr13	40511553	-	OpenSea
cg08866634	0.00240916	0.300104	4.24468	2.6e-05	0.0329464	-0.995782		chr5	175962338	+	N_Shore	5'UTR	RNF44
cg16014031	-0.00406503	0.467423	-4.24309	2.62e-05	0.0330082	-1.01144		chr14	103050406	-	OpenSea
cg11212234	-0.00355827	0.54823	-4.24113	2.64e-05	0.0330082	-1.01024		chr5	74353351	+	S_Shelf
cg08241011	0.00265483	0.251794	4.24096	2.64e-05	0.0330082	-1.01094		chr13	30476853	+	OpenSea
cg14868453	-0.0026336	0.613941	-4.2402	2.65e-05	0.0330082	-1.02075		chr2	101996840	-	OpenSea	Body	CREG2
cg20334115	0.00660268	0.588625	4.23974	2.66e-05	0.0330082	-1.01836		chr1	226107899	+	N_Shelf	3'UTR	PYCR2
cg11831006	0.00287042	0.432037	4.23973	2.66e-05	0.0330082	-1.0208		chr3	125100635	+	OpenSea
cg02757970	-0.0038996	0.526826	-4.23896	2.67e-05	0.0330129	-1.01734		chr2	25427350	+	Island
cg12103569	0.00320899	0.313222	4.23711	2.69e-05	0.0331708	-1.02		chr12	132258560	-	OpenSea	Body	SFRS8
cg18183624	-0.00559887	0.371049	-4.23546	2.71e-05	0.0332841	-1.03951		chr17	47076904	-	S_Shore	Body;Body	IGF2BP1;IGF2BP1
cg20493718	-0.00262914	0.799154	-4.23445	2.72e-05	0.0332841	-1.03386		chr17	80202979	-	Island	Body;3'UTR	CSNK1D;CSNK1D
cg24916358	0.00309791	0.354984	4.23384	2.73e-05	0.0332841	-1.04748		chr10	126315761	+	OpenSea	Body	FAM53B
cg09964886	0.00257082	0.231557	4.23337	2.73e-05	0.0332841	-1.04724		chr5	14666265	+	S_Shore	Body	OTULIN
cg01110172	0.00208323	0.2086	4.23261	2.74e-05	0.0332873	-1.05409		chr7	142507223	-	OpenSea
cg06951727	0.00182317	0.140189	4.22738	2.8e-05	0.0338871	-1.05765		chr2	238616285	+	OpenSea	Body;Body;Body;Body;Body	LRRFIP1;LRRFIP1;LRRFIP1;LRRFIP1;LRRFIP1
cg21657580	-0.00364749	0.657879	-4.227	2.81e-05	0.0338871	-1.0716		chr19	45748941	+	OpenSea
cg10201370	-0.00157263	0.634031	-4.22532	2.83e-05	0.0339492	-1.06636		chr17	7793976	+	OpenSea	Body;Body;Body	CHD3;CHD3;CHD3
cg14214856	0.00323174	0.456676	4.22332	2.85e-05	0.0339492	-1.08801		chr10	36965362	+	OpenSea
cg23821206	0.00270142	0.84799	4.22289	2.86e-05	0.0339492	-1.0896		chr9	125800222	+	OpenSea	Body	RABGAP1
cg16195519	0.00277157	0.170411	4.22278	2.86e-05	0.0339492	-1.08691		chr8	11571439	+	OpenSea	5'UTR;Body;Body	GATA4;GATA4;GATA4
cg14219918	-0.0078902	0.637423	-4.22265	2.86e-05	0.0339492	-1.09408		chr9	127249562	-	Island	Body	NR5A1
cg26052321	0.00248601	0.787252	4.22226	2.86e-05	0.0339492	-1.08946		chr12	68382883	-	OpenSea	TSS1500;TSS1500	IFNG-AS1;IFNG-AS1
cg18878242	0.00439247	0.429246	4.22087	2.88e-05	0.0340382	-1.09094		chr3	186848672	+	OpenSea	5'UTR	RPL39L
cg18750087	-0.00342161	0.469715	-4.22022	2.89e-05	0.0340382	-1.09828		chr10	43522143	-	OpenSea
cg22787724	0.00434959	0.585357	4.21911	2.9e-05	0.0340969	-1.09995		chr6	156601006	+	OpenSea
cg13668657	0.00239574	0.176999	4.21745	2.92e-05	0.0341614	-1.11017		chr2	242042464	-	S_Shore	TSS1500;TSS1500;TSS1500;TSS1500	MTERF4;MTERF4;MTERF4;MTERF4
cg19566482	0.00429913	0.416092	4.21611	2.94e-05	0.0341614	-1.12298		chr11	33404678	-	OpenSea
cg23652484	-0.00327494	0.55112	-4.21591	2.94e-05	0.0341614	-1.12141		chr1	211872653	+	OpenSea
cg19411100	0.00319777	0.723586	4.21542	2.95e-05	0.0341614	-1.1115		chr3	42418152	+	OpenSea
cg15397817	0.00210096	0.884162	4.21516	2.95e-05	0.0341614	-1.12563		chr20	31100623	+	OpenSea	Body;Body	LOC101929698;NOL4L
cg13674249	0.00212112	0.820522	4.2142	2.96e-05	0.0342003	-1.11254		chr9	86321038	-	N_Shore	Body;Body	UBQLN1;UBQLN1
cg08943494	0.0082147	0.60975	4.21296	2.98e-05	0.0342721	-1.13468		chr11	36422615	+	OpenSea	5'UTR;5'UTR;1stExon;5'UTR;Body	PRR5L;PRR5L;PRR5L;PRR5L;PRR5L
cg24758545	0.00222567	0.840013	4.21232	2.99e-05	0.0342721	-1.12084		chr17	6998984	-	OpenSea
cg01798157	0.00364753	0.542971	4.20935	3.03e-05	0.0345105	-1.1376		chr1	203276595	+	S_Shore	3'UTR	BTG2
cg03387494	0.00308883	0.411248	4.20932	3.03e-05	0.0345105	-1.13472		chr20	33263488	-	N_Shore	Body	PIGU
cg05901196	0.00313943	0.390259	4.20801	3.04e-05	0.0345816	-1.14218		chr10	61664954	+	N_Shore	Body	CCDC6
cg22434421	0.00234068	0.841247	4.20647	3.06e-05	0.0345816	-1.14915		chr1	25889997	-	OpenSea	Body	LDLRAP1
cg21002460	0.00298606	0.43075	4.20626	3.07e-05	0.0345816	-1.15477		chr17	80403198	+	S_Shore	Body;Body;Body;Body;Body;Body;Body;Body;Body;Body;Body	C17orf62;C17orf62;C17orf62;C17orf62;C17orf62;C17orf62;C17orf62;C17orf62;C17orf62;C17orf62;C17orf62
cg01586330	0.00275635	0.515785	4.20555	3.08e-05	0.0345816	-1.16097		chr9	140067764	+	N_Shore	TSS1500	TMEM210
cg14090154	-0.00266611	0.762667	-4.20542	3.08e-05	0.0345816	-1.15181		chr12	124947318	-	N_Shelf	Body;Body;Body	NCOR2;NCOR2;NCOR2
cg06511149	0.00281213	0.782891	4.20292	3.11e-05	0.034852	-1.17093		chr19	30469222	+	OpenSea	Body;Body;Body	URI1;URI1;URI1
cg13530937	0.00370593	0.30167	4.20055	3.14e-05	0.0349224	-1.17477		chr16	27760277	-	OpenSea	Body	KIAA0556
cg04999352	0.00310089	0.514494	4.20044	3.14e-05	0.0349224	-1.18031		chr11	63304614	-	OpenSea	Body	RARRES3
cg13912311	-0.00333314	0.324899	-4.20009	3.15e-05	0.0349224	-1.17195		chr9	127265348	+	Island	Body	NR5A1
cg12338887	0.00235979	0.446683	4.19938	3.16e-05	0.0349224	-1.18033		chr6	106542466	-	OpenSea	Body	PRDM1
cg07952905	0.00248369	0.361133	4.19909	3.16e-05	0.0349224	-1.19232		chr17	27275352	-	N_Shore	Body;Body	PHF12;PHF12
cg09357276	-0.00250716	0.288672	-4.19785	3.18e-05	0.0349377	-1.18269		chr4	188917856	-	S_Shore	5'UTR	ZFP42
cg26732196	0.00232001	0.189899	4.19766	3.18e-05	0.0349377	-1.1951		chr22	19843568	-	S_Shore	TSS1500;TSS1500	C22orf29;GNB1L
cg14368221	0.00354485	0.163847	4.19454	3.22e-05	0.0350143	-1.20879		chr9	18260702	-	OpenSea
cg01803294	0.00280361	0.706174	4.19414	3.23e-05	0.0350143	-1.21339		chr5	54239929	+	OpenSea
cg05636663	0.00348961	0.387738	4.19378	3.24e-05	0.0350143	-1.20112		chr15	40856703	+	OpenSea	Body;5'UTR;5'UTR;5'UTR	C15orf57;C15orf57;C15orf57;C15orf57
cg23356411	0.00292361	0.325647	4.19306	3.25e-05	0.0350143	-1.2113		chr9	130678453	+	N_Shore	Body;5'UTR	ST6GALNAC4;ST6GALNAC4
cg26700386	0.00230379	0.165015	4.19236	3.25e-05	0.0350143	-1.21023		chr11	10878528	+	N_Shore	5'UTR;5'UTR;TSS1500	ZBED5;ZBED5;ZBED5-AS1
cg01142407	0.00306737	0.146265	4.19218	3.26e-05	0.0350143	-1.21819		chr16	66587144	+	S_Shore	Body;Body;Body;Body;Body;Body;Body;Body	CKLF;CKLF;CKLF;CKLF;CKLF;CKLF-CMTM1;CKLF-CMTM1;CKLF-CMTM1
cg27565899	0.00211058	0.400384	4.19114	3.27e-05	0.0350143	-1.22115		chr1	110166664	-	S_Shelf	Body;Body;TSS1500	AMPD2;AMPD2;AMPD2
cg02256034	0.00263951	0.572098	4.1908	3.28e-05	0.0350143	-1.21666		chr8	71131994	+	OpenSea	5'UTR	NCOA2
cg06512316	0.00473611	0.495373	4.19046	3.28e-05	0.0350143	-1.22052		chr12	34491142	+	Island
cg26724018	0.00402299	0.669264	4.1896	3.29e-05	0.0350143	-1.23169		chr11	5716255	+	OpenSea	5'UTR	TRIM22
cg09162537	0.00318074	0.604886	4.18954	3.29e-05	0.0350143	-1.22342		chr11	976950	-	Island	Body	AP2A2
cg22680451	0.00176308	0.87165	4.1893	3.3e-05	0.0350143	-1.22269		chr1	160992367	-	S_Shore	TSS1500	F11R
cg14883541	0.00216733	0.167947	4.18743	3.32e-05	0.0351111	-1.24035		chr22	17544381	+	OpenSea
cg15556213	0.00297019	0.762775	4.18527	3.35e-05	0.0351111	-1.23814		chr3	112095926	-	OpenSea
cg11960794	0.00404263	0.56943	4.18512	3.36e-05	0.0351111	-1.23739		chr22	19651048	-	OpenSea
cg21945120	0.00423808	0.642841	4.18472	3.36e-05	0.0351111	-1.24057		chr10	59917324	-	OpenSea
cg04414297	0.00373795	0.382546	4.18465	3.36e-05	0.0351111	-1.2424		chr16	5167362	+	OpenSea
cg04943374	0.00372135	0.324143	4.18458	3.36e-05	0.0351111	-1.24412		chr1	7075618	+	OpenSea	Body	CAMTA1
cg08951931	0.00269292	0.659504	4.18419	3.37e-05	0.0351111	-1.24673		chr16	29832656	-	OpenSea	3'UTR;5'UTR;5'UTR	PAGR1;MVP;MVP
cg00452806	0.00339743	0.599503	4.1801	3.43e-05	0.0356307	-1.25481		chr8	86100010	+	OpenSea	1stExon;Body;Body;5'UTR	E2F5;E2F5;E2F5;E2F5
cg15896766	0.00287027	0.337592	4.1772	3.47e-05	0.0359763	-1.27198		chr6	139454831	-	N_Shore	TSS1500	HECA
cg13066703	0.00309031	0.218718	4.17474	3.51e-05	0.0361751	-1.28541		chr1	211526705	-	OpenSea	Body;Body;Body	TRAF5;TRAF5;TRAF5
cg12915036	0.00352799	0.527109	4.17426	3.52e-05	0.0361751	-1.272		chr1	1297230	+	OpenSea	TSS200;5'UTR	MXRA8;MXRA8
cg16124934	-0.00242012	0.826519	-4.17384	3.52e-05	0.0361751	-1.28495		chr14	75389480	+	N_Shore	TSS1500	RPS6KL1
cg01618988	-0.00429758	0.520888	-4.1734	3.53e-05	0.0361751	-1.28962		chr20	61635995	+	N_Shore
cg01083159	0.00343565	0.395933	4.17228	3.55e-05	0.0362516	-1.30324		chr15	78918220	-	OpenSea	Body;Body	CHRNB4;CHRNB4
cg02522196	0.00160724	0.104677	4.17116	3.56e-05	0.0362565	-1.29845		chr12	44226393	+	N_Shelf
cg21481637	0.00257856	0.373374	4.17101	3.56e-05	0.0362565	-1.29263		chr19	37095332	-	N_Shore	TSS1500;TSS1500;5'UTR;5'UTR;Body	ZNF382;ZNF382;ZNF529;ZNF529;ZNF529
cg21132686	0.00289473	0.269002	4.16917	3.59e-05	0.0362839	-1.31175		chr20	22795774	-	OpenSea
cg11036672	-0.00293296	0.745175	-4.16897	3.6e-05	0.0362839	-1.31183		chr4	8476435	+	OpenSea	Body	C4orf23
cg06744585	-0.00273185	0.158424	-4.16855	3.6e-05	0.0362839	-1.3114		chr19	13135808	+	Island	Body	NFIX
cg08922737	0.00304515	0.73059	4.16828	3.61e-05	0.0362839	-1.3105		chr5	67262170	-	OpenSea
cg22451300	0.00381565	0.687493	4.16776	3.61e-05	0.0362839	-1.31184		chr1	61692418	+	OpenSea	Body;Body;Body;Body	NFIA;NFIA;NFIA;NFIA
cg22240695	0.00242844	0.13441	4.16687	3.63e-05	0.0363252	-1.3165		chr5	140729700	-	N_Shore	TSS200;TSS200;Body;Body;Body	PCDHGB1;PCDHGB1;PCDHGA1;PCDHGA2;PCDHGA3
cg15781526	0.00212049	0.878214	4.16627	3.64e-05	0.0363252	-1.31388		chr1	19688050	+	OpenSea	Body;Body;Body;Body	CAPZB;CAPZB;CAPZB;CAPZB
cg00009602	0.00273121	0.715115	4.16372	3.68e-05	0.0365601	-1.32341		chr3	183046810	-	OpenSea	Body	MCF2L2
cg06843189	0.00327347	0.215816	4.16354	3.68e-05	0.0365601	-1.32836		chr4	149138319	-	OpenSea	Body;Body	NR3C2;NR3C2
cg27198696	0.00268032	0.797376	4.16191	3.7e-05	0.0366494	-1.33905		chr6	31680112	-	OpenSea	Body;Body	LY6G6E;LY6G6E
cg02863072	0.00164661	0.938766	4.16175	3.71e-05	0.0366494	-1.31704		chr12	25852502	-	OpenSea
cg09527904	0.00266673	0.783546	4.16063	3.72e-05	0.03673	-1.33033		chr2	235357346	+	OpenSea
cg08356855	0.00273356	0.325364	4.15874	3.75e-05	0.0368457	-1.34856		chr10	48362159	-	OpenSea	5'UTR	ZNF488
cg13136655	0.00279123	0.193039	4.15869	3.76e-05	0.0368457	-1.35007		chr6	149806131	+	OpenSea	5'UTR;1stExon	ZC3H12D;ZC3H12D
cg21945188	0.00444965	0.504613	4.15333	3.84e-05	0.0375189	-1.38002		chr19	47617278	-	S_Shore	TSS1500	ZC3H4
cg27295118	0.00626103	0.658309	4.15242	3.86e-05	0.0375189	-1.37953		chr14	22902226	+	OpenSea
cg13492133	-0.00404418	0.523184	-4.15165	3.87e-05	0.0375189	-1.37659		chr1	183516266	+	OpenSea	Body;Body;Body	SMG7;SMG7;SMG7
cg12434846	0.00329116	0.748865	4.1516	3.87e-05	0.0375189	-1.37848		chr1	56990066	+	OpenSea	Body	PPAP2B
cg23575527	0.00272808	0.703619	4.15143	3.87e-05	0.0375189	-1.37129		chr6	144376647	-	OpenSea	5'UTR;5'UTR;5'UTR;5'UTR;5'UTR;5'UTR;5'UTR;5'UTR;5'UTR	PLAGL1;PLAGL1;PLAGL1;PLAGL1;PLAGL1;PLAGL1;PLAGL1;PLAGL1;PLAGL1
cg23182003	0.00391454	0.401564	4.14798	3.93e-05	0.0379255	-1.39489		chr6	117003752	+	S_Shore	Body	KPNA5
cg12503394	0.00363693	0.352238	4.1477	3.93e-05	0.0379255	-1.39541		chr7	1596118	-	OpenSea	TSS200	TMEM184A
cg16098726	-0.00250984	0.692413	-4.1467	3.95e-05	0.0379914	-1.39245		chr3	128778738	-	OpenSea	TSS1500	GP9
cg00464852	0.00348127	0.717759	4.14438	3.99e-05	0.0381787	-1.40547		chr14	68610155	+	OpenSea	Body;Body;Body	RAD51B;RAD51B;RAD51B
cg08054094	0.003048	0.418403	4.14437	3.99e-05	0.0381787	-1.39889		chr3	170969647	+	OpenSea	Body;Body;Body;Body;Body;Body;Body;Body	TNIK;TNIK;TNIK;TNIK;TNIK;TNIK;TNIK;TNIK
cg25585400	0.00221262	0.124178	4.14147	4.04e-05	0.0385532	-1.42674		chr7	79541638	-	OpenSea
cg03353442	0.00335927	0.514594	4.13739	4.11e-05	0.0390579	-1.4305		chr9	19232685	+	S_Shore	5'UTR;Body	DENND4C;DENND4C
cg11439393	0.00286613	0.315364	4.13701	4.12e-05	0.0390579	-1.44124		chr6	32942063	+	S_Shore	Body;Body	BRD2;BRD2
cg15445281	0.00370425	0.703603	4.13664	4.12e-05	0.0390579	-1.44733		chr13	51163726	-	OpenSea
cg14377059	0.00297453	0.583749	4.13516	4.15e-05	0.0392064	-1.44745		chr1	59183881	-	OpenSea
cg12856497	0.00361876	0.435765	4.1339	4.17e-05	0.0393188	-1.45169		chr17	55525538	+	OpenSea	Body;Body	MSI2;MSI2
cg23750151	0.00344365	0.245946	4.13242	4.2e-05	0.0394684	-1.45591		chr6	32808504	-	S_Shore	3'UTR;3'UTR	PSMB8;PSMB8
cg08716255	0.00391911	0.600511	4.13035	4.23e-05	0.0396238	-1.45456		chr11	95433344	-	OpenSea
cg09530217	-0.00457014	0.551898	-4.12871	4.26e-05	0.0396238	-1.45973		chr15	101728353	+	OpenSea	Body	CHSY1
cg26240885	0.00548208	0.503782	4.12863	4.26e-05	0.0396238	-1.47076		chr12	15055618	+	OpenSea
cg13327844	0.00350393	0.673019	4.12847	4.27e-05	0.0396238	-1.46029		chr10	31288688	+	OpenSea	TSS1500;Body;5'UTR;5'UTR;5'UTR;5'UTR;5'UTR;5'UTR	ZNF438;ZNF438;ZNF438;ZNF438;ZNF438;ZNF438;ZNF438;ZNF438
cg27509293	0.00258055	0.764011	4.12814	4.27e-05	0.0396238	-1.47034		chr6	14919597	-	OpenSea
cg03038262	0.00251114	0.516562	4.12805	4.27e-05	0.0396238	-1.45711		chr11	315262	-	N_Shore	3'UTR	IFITM1
cg17632356	0.00399539	0.716654	4.12591	4.31e-05	0.0397156	-1.47899		chr7	143184874	+	OpenSea	Body	EPHA1-AS1
cg03124318	0.00242701	0.87667	4.12559	4.32e-05	0.0397156	-1.48841		chr12	109491989	-	S_Shore	Body	USP30
cg26886572	0.00381316	0.689432	4.1248	4.33e-05	0.0397156	-1.48637		chr11	3009206	+	N_Shelf	5'UTR	NAP1L4
cg02577793	0.00353454	0.414481	4.12452	4.34e-05	0.0397156	-1.48512		chr1	87174778	-	S_Shelf	5'UTR;Body;Body;Body	SH3GLB1;SH3GLB1;SH3GLB1;SH3GLB1
cg02001279	0.00385144	0.598054	4.12415	4.34e-05	0.0397156	-1.48916		chr19	940967	+	Island	Body	ARID3A
cg27327370	0.00185119	0.778566	4.12363	4.35e-05	0.0397156	-1.4786		chr2	192746685	-	Island
cg15612266	0.00371024	0.325136	4.12299	4.37e-05	0.0397156	-1.48802		chr1	184477049	+	OpenSea	Body	C1orf21
cg22681074	0.00227919	0.134593	4.12179	4.39e-05	0.0397156	-1.49704		chr1	228345324	-	N_Shore	5'UTR	GJC2
cg17930873	0.0030675	0.714974	4.12169	4.39e-05	0.0397156	-1.4934		chr15	57511260	+	OpenSea	TSS1500;TSS1500;TSS1500;Body;Body;Body;Body	TCF12;TCF12;TCF12;TCF12;TCF12;TCF12;TCF12
cg04753874	0.00415099	0.369938	4.12115	4.4e-05	0.0397156	-1.50219		chr12	122442856	+	OpenSea
cg02753354	0.0025486	0.146189	4.12106	4.4e-05	0.0397156	-1.50115		chr19	1074727	-	Island	Body	HMHA1
cg00723306	0.00137304	0.920135	4.12014	4.42e-05	0.0397156	-1.49617		chr11	46534673	+	OpenSea	Body;Body;Body;Body	AMBRA1;AMBRA1;AMBRA1;AMBRA1
cg18402166	-0.00269558	0.476458	-4.11976	4.42e-05	0.0397156	-1.50945		chr17	62778279	-	S_Shore	TSS1500;TSS200	LOC146880;LOC146880
cg09454417	-0.00351984	0.570235	-4.11895	4.44e-05	0.0397156	-1.49931		chr6	152085247	-	OpenSea	5'UTR	ESR1
cg09278484	0.00379138	0.423472	4.11881	4.44e-05	0.0397156	-1.50736		chr17	9336027	+	OpenSea	Body;Body	STX8;STX8
cg17361314	0.00246	0.392641	4.11856	4.45e-05	0.0397156	-1.50389		chr1	45480186	-	S_Shelf	Body;Body	UROD;UROD
cg10461390	0.00533262	0.502775	4.11777	4.46e-05	0.0397567	-1.50483		chr4	151324223	+	OpenSea	Body;Body	LRBA;LRBA
cg10153349	-0.00316163	0.436697	-4.11602	4.5e-05	0.039957	-1.52028		chr11	13983893	+	N_Shore	TSS200	SPON1
cg18788940	-0.00298955	0.679189	-4.11466	4.52e-05	0.0400937	-1.51042		chr11	20385085	-	N_Shore	TSS1500;TSS200;TSS1500;TSS200;TSS1500	HTATIP2;HTATIP2;HTATIP2;HTATIP2;HTATIP2
cg13247871	0.00284154	0.185123	4.11385	4.54e-05	0.0401387	-1.53036		chr7	88632493	+	OpenSea	Body	ZNF804B
cg23647554	-0.00313834	0.605193	-4.11311	4.55e-05	0.0401716	-1.53669		chr3	42700674	-	S_Shore	Body	ZBTB47
cg09479286	0.00458063	0.680166	4.11089	4.59e-05	0.0404561	-1.54814		chr2	169659182	-	OpenSea	5'UTR;1stExon;1stExon;1stExon;Body	NOSTRIN;NOSTRIN;NOSTRIN;NOSTRIN;NOSTRIN
cg07805345	-0.00216527	0.702477	-4.10874	4.63e-05	0.0407295	-1.53495		chr3	46922486	+	N_Shore	5'UTR	PTH1R
cg12718972	0.00311903	0.486518	4.10642	4.68e-05	0.0409406	-1.56045		chr17	1737862	-	OpenSea	Body	RPA1
cg08851848	0.00325624	0.621308	4.10636	4.68e-05	0.0409406	-1.55866		chr3	66386953	+	OpenSea	Body;Body;Body	SLC25A26;SLC25A26;SLC25A26
cg25368836	0.00273045	0.614031	4.10588	4.69e-05	0.0409406	-1.55851		chr1	235462326	-	OpenSea	Body;Body;Body	ARID4B;ARID4B;ARID4B
cg17837526	0.0024227	0.250253	4.10475	4.71e-05	0.0410436	-1.56795		chr5	172410489	+	N_Shore	TSS1500	ATP6V0E1
cg19774236	-0.00251892	0.787098	-4.10247	4.76e-05	0.0412536	-1.57511		chr17	7919022	+	Island	Body	GUCY2D
cg23461488	0.00235607	0.51515	4.10246	4.76e-05	0.0412536	-1.57551		chr2	41925803	-	S_Shore
cg11476102	-0.00275272	0.89426	-4.10094	4.79e-05	0.0412833	-1.58098		chr17	6900228	-	Island	Body;Body	ALOX12;ALOX12-AS1
cg26134300	0.00483719	0.602623	4.1008	4.79e-05	0.0412833	-1.58484		chr3	42518397	+	OpenSea
cg18088971	0.00228527	0.878853	4.10068	4.79e-05	0.0412833	-1.58119		chr11	5633080	+	OpenSea	Body;3'UTR;3'UTR	TRIM6-TRIM34;TRIM6;TRIM6
cg11129439	0.00199602	0.181296	4.09906	4.83e-05	0.0414733	-1.59112		chr14	104029859	+	S_Shore	TSS1500;TSS1500;TSS1500;Body	BAG5;BAG5;BAG5;C14orf153
cg12373600	0.00182069	0.110131	4.09719	4.86e-05	0.0417065	-1.59596		chr12	6799378	-	S_Shore	TSS1500;TSS1500;TSS1500	ZNF384;ZNF384;ZNF384
cg17680767	0.0031871	0.403872	4.09386	4.93e-05	0.0421975	-1.60661		chr5	73623208	-	OpenSea
cg14436379	0.00396487	0.564208	4.09295	4.95e-05	0.0422641	-1.61157		chr3	121964603	+	OpenSea	5'UTR;5'UTR	CASR;CASR
cg22502704	0.00302612	0.252095	4.09191	4.97e-05	0.0423552	-1.62095		chr11	46137523	-	OpenSea	5'UTR;5'UTR	PHF21A;PHF21A
cg00050505	-0.00347045	0.738948	-4.0893	5.03e-05	0.0425337	-1.61537		chr5	115724503	-	OpenSea
cg10688057	0.00245309	0.768038	4.08914	5.03e-05	0.0425337	-1.61817		chr18	43968442	-	OpenSea	5'UTR;Body	RNF165;RNF165
cg03584098	0.00153418	0.907154	4.08788	5.06e-05	0.0425337	-1.61113		chr10	112466195	-	OpenSea	Body	RBM20
cg24351658	0.00174211	0.408599	4.08769	5.06e-05	0.0425337	-1.62875		chr1	42126724	-	N_Shore	5'UTR;5'UTR	HIVEP3;HIVEP3
cg10411339	0.00279028	0.244662	4.08754	5.06e-05	0.0425337	-1.63366		chr8	125550661	-	N_Shore	Body;5'UTR;Body;TSS1500	TATDN1;TATDN1;TATDN1;NDUFB9
cg04948906	0.00135704	0.0866434	4.08732	5.07e-05	0.0425337	-1.61956		chr11	124413229	+	OpenSea	1stExon	OR8B12
cg16890093	0.00235183	0.127817	4.08724	5.07e-05	0.0425337	-1.6412		chr6	32813084	-	S_Shore	TSS1500;TSS1500;3'UTR	PSMB8;PSMB8;TAP1
cg24750887	0.00189657	0.133267	4.08493	5.12e-05	0.0428529	-1.64757		chr4	89534723	-	OpenSea	Body	HERC3
cg12517732	0.00523576	0.494056	4.08441	5.13e-05	0.042853	-1.64464		chr3	100594209	+	OpenSea	Body	ABI3BP
cg12999836	0.00332777	0.633076	4.07961	5.23e-05	0.0436256	-1.66069		chr7	50791421	-	OpenSea	Body;Body;5'UTR	GRB10;GRB10;GRB10
cg19118972	-0.00215838	0.508321	-4.07906	5.25e-05	0.0436319	-1.66066		chr3	184323327	+	S_Shore
cg03892117	0.00316514	0.671436	4.07848	5.26e-05	0.0436434	-1.66206		chr12	50810141	-	OpenSea	Body;Body;Body;Body;Body;Body;Body	LARP4;LARP4;LARP4;LARP4;LARP4;LARP4;LARP4
cg03208825	0.00319853	0.335715	4.07687	5.29e-05	0.043843	-1.67529		chr12	6178792	+	OpenSea	Body	VWF
cg06151074	0.00239589	0.427697	4.07601	5.31e-05	0.043906	-1.68479		chr6	31669888	+	N_Shore	Body	BAT5
cg25954315	0.00244388	0.278413	4.07489	5.34e-05	0.043962	-1.66956		chr12	4257682	+	OpenSea
cg24942683	0.0034468	0.723064	4.07468	5.34e-05	0.043962	-1.67326		chr13	77518644	-	OpenSea
cg18137347	0.00401225	0.412732	4.07409	5.36e-05	0.043971	-1.69633		chr8	22300500	-	S_Shore	Body;Body;Body	PPP3CC;PPP3CC;PPP3CC
cg21705355	0.00222569	0.219517	4.0736	5.37e-05	0.043971	-1.69387		chr12	68728091	-	S_Shore
cg01309328	0.00277209	0.537515	4.07311	5.38e-05	0.043971	-1.68304		chr6	32811253	+	N_Shore	Body;Body	PSMB8;PSMB8
cg06583577	0.00316587	0.295864	4.0697	5.45e-05	0.0443205	-1.70812		chr5	115897444	+	OpenSea	5'UTR	SEMA6A
cg11729363	0.00345946	0.605634	4.06917	5.47e-05	0.0443205	-1.69668		chr3	183271175	+	OpenSea	Body	KLHL6
cg01786973	-0.00535104	0.477649	-4.06831	5.49e-05	0.0443205	-1.71458		chr9	127249749	+	Island	Body	NR5A1
cg05059607	0.00415972	0.449204	4.06759	5.5e-05	0.0443205	-1.71059		chr17	65488100	-	OpenSea	Body;Body	PITPNC1;PITPNC1
cg19396666	0.00249659	0.793453	4.0675	5.5e-05	0.0443205	-1.70749		chr10	125866280	+	OpenSea
cg14460183	0.0019697	0.713874	4.06739	5.51e-05	0.0443205	-1.7154		chr11	63172368	-	OpenSea	Body	SLC22A9
cg00482389	0.00137375	0.902792	4.06731	5.51e-05	0.0443205	-1.69857		chr3	45867935	+	OpenSea	Body;Body;Body;Body	LZTFL1;LZTFL1;LZTFL1;LZTFL1
cg07408552	0.0023267	0.153355	4.06699	5.52e-05	0.0443205	-1.71249		chr17	40611995	+	S_Shore	5'UTR;5'UTR;5'UTR	ATP6V0A1;ATP6V0A1;ATP6V0A1
cg10415685	0.00356172	0.333454	4.06639	5.53e-05	0.0443205	-1.72439		chr10	115805676	-	S_Shore	3'UTR;1stExon	ADRB1;ADRB1
cg03170737	0.00471343	0.52225	4.06618	5.53e-05	0.0443205	-1.71366		chr1	228739503	-	N_Shelf
cg25017876	0.00506949	0.30254	4.06523	5.56e-05	0.0444045	-1.72843		chr10	98066585	-	OpenSea	Body;Body	DNTT;DNTT
cg26893515	0.00307805	0.720708	4.0624	5.62e-05	0.0446761	-1.73395		chr8	129342187	-	OpenSea
cg20512303	-0.00253021	0.542982	-4.06194	5.63e-05	0.0446761	-1.73644		chr5	131592959	-	N_Shore	TSS1500;TSS1500	PDLIM4;PDLIM4
cg06915331	-0.00302076	0.753972	-4.06191	5.63e-05	0.0446761	-1.73864		chr11	72295119	+	N_Shore	Body;Body;Body;Body	PDE2A;PDE2A;PDE2A;PDE2A
cg08043301	0.00280993	0.279944	4.06178	5.64e-05	0.0446761	-1.73618		chr12	10204915	-	OpenSea	5'UTR	CLEC9A
cg01583875	0.00344235	0.46248	4.06086	5.66e-05	0.0447554	-1.74195		chr4	80979859	+	OpenSea	Body;Body;Body;Body	ANTXR2;ANTXR2;ANTXR2;ANTXR2
cg11993583	0.00215301	0.123458	4.05986	5.68e-05	0.0447887	-1.7434		chr20	56195541	+	OpenSea	1stExon;1stExon;1stExon;1stExon;5'UTR;5'UTR;5'UTR;5'UTR	ZBP1;ZBP1;ZBP1;ZBP1;ZBP1;ZBP1;ZBP1;ZBP1
cg24676398	0.00318876	0.822277	4.0597	5.69e-05	0.0447887	-1.74169		chr13	77087181	+	OpenSea
cg08354137	0.00254569	0.816103	4.0592	5.7e-05	0.0447908	-1.74306		chr17	39660481	+	OpenSea	Body;Body	KRT13;KRT13
cg22329411	-0.00272541	0.756113	-4.05597	5.77e-05	0.0453022	-1.76225		chr12	46063748	-	OpenSea
cg25538809	-0.00190676	0.740847	-4.0549	5.8e-05	0.0453649	-1.75623		chr17	21186789	+	N_Shore	TSS1500	MAP2K3
cg11932158	0.00677254	0.657083	4.05372	5.83e-05	0.0453649	-1.77339		chr3	155422129	-	OpenSea	TSS200	PLCH1
cg07262247	-0.00212307	0.720648	-4.05363	5.83e-05	0.0453649	-1.76183		chr5	131593730	+	Island	Body;Body	PDLIM4;PDLIM4
cg19617213	0.00372835	0.283259	4.05361	5.83e-05	0.0453649	-1.765		chr19	1074926	-	Island	Body	HMHA1
cg20409231	0.00426486	0.564774	4.05321	5.84e-05	0.0453649	-1.771		chr3	156382473	-	OpenSea
cg11864558	0.00291787	0.286486	4.05225	5.86e-05	0.0454538	-1.75187		chr14	71165341	-	OpenSea	TSS200	LINC01269
cg17984201	0.0044923	0.636203	4.05154	5.88e-05	0.0454974	-1.7761		chr13	110723278	+	OpenSea
cg02460440	0.00301048	0.728008	4.04925	5.94e-05	0.0457512	-1.78674		chr8	131428346	+	OpenSea	5'UTR;5'UTR	ASAP1;ASAP1
cg13100918	0.00135041	0.941929	4.04923	5.94e-05	0.0457512	-1.78369		chr4	42654328	-	N_Shelf	Body;Body	ATP8A1;ATP8A1
cg18079500	0.00231165	0.661428	4.04782	5.97e-05	0.0459279	-1.77237		chr1	156730674	+	OpenSea
cg21760140	0.00333333	0.784834	4.04729	5.99e-05	0.0459376	-1.79131		chr3	4841366	+	OpenSea	Body;Body;Body	ITPR1;ITPR1;ITPR1
cg01537248	0.0016923	0.153154	4.04596	6.02e-05	0.0460437	-1.8011		chr17	46517641	-	OpenSea
cg09611279	0.0037016	0.258399	4.04577	6.02e-05	0.0460437	-1.7998		chr11	86792640	+	OpenSea	Body;Body;Body	TMEM135;TMEM135;TMEM135
cg11343553	0.00270398	0.726431	4.04497	6.04e-05	0.0460716	-1.79388		chr6	42346034	+	OpenSea	5'UTR;5'UTR	TRERF1;TRERF1
cg11404658	0.00173927	0.931014	4.04468	6.05e-05	0.0460716	-1.80347		chr15	68077714	+	OpenSea	Body;Body;Body	MAP2K5;MAP2K5;MAP2K5
cg20143040	0.00396012	0.504942	4.04357	6.08e-05	0.0461034	-1.80672		chr8	144684354	-	S_Shelf
cg16342853	0.0026552	0.170936	4.0433	6.09e-05	0.0461034	-1.81707		chr1	1307118	+	N_Shelf
cg15737760	0.00318296	0.535196	4.04277	6.1e-05	0.0461034	-1.80891		chr7	45106307	-	OpenSea	Body;Body;Body;Body;Body	CCM2;CCM2;CCM2;CCM2;CCM2
cg16300030	0.00324837	0.286901	4.04262	6.1e-05	0.0461034	-1.8113		chr6	32908980	-	OpenSea	TSS200	HLA-DMB
cg02550660	0.00306994	0.747903	4.04146	6.13e-05	0.0462345	-1.80755		chr13	32691522	+	OpenSea	Body	FRY
cg13641317	0.00233853	0.131326	4.03995	6.17e-05	0.0464337	-1.82632		chr3	127255552	-	OpenSea
cg09347218	0.00320253	0.372993	4.03817	6.22e-05	0.0466844	-1.82261		chr16	25061029	-	OpenSea
cg27633342	0.002882	0.441634	4.03699	6.25e-05	0.0468227	-1.83747		chr15	52588279	-	S_Shore	TSS1500	MYO5C
cg06150841	0.00205585	0.151391	4.03571	6.28e-05	0.0468777	-1.82941		chr1	61606693	+	OpenSea	Body;Body;Body;Body	NFIA;NFIA;NFIA;NFIA
cg09626867	0.00485695	0.43291	4.03507	6.3e-05	0.0468777	-1.8425		chr3	45053351	+	OpenSea	Body	EXOSC7
cg19426434	0.00241232	0.367206	4.03469	6.31e-05	0.0468777	-1.83566		chr3	183272159	-	OpenSea	Body	KLHL6
cg02996583	-0.00378484	0.541469	-4.03448	6.31e-05	0.0468777	-1.83432		chr8	142237188	-	Island	Body	SLC45A4
cg05211189	0.00437717	0.543664	4.03373	6.33e-05	0.0468777	-1.8475		chr16	2055403	+	S_Shore	Body	ZNF598
cg02493846	0.00294375	0.448744	4.03303	6.35e-05	0.0468777	-1.85057		chr1	151809534	+	N_Shore	TSS1500	LOC100132111
cg24006547	-0.00312517	0.654397	-4.03289	6.35e-05	0.0468777	-1.83684		chr11	71259341	+	OpenSea	TSS200	KRTAP5-9
cg07363914	0.00162527	0.915287	4.03188	6.38e-05	0.0468777	-1.84839		chr13	103242797	-	OpenSea
cg03497652	-0.00281911	0.608107	-4.03163	6.39e-05	0.0468777	-1.85448		chr16	4751569	-	OpenSea	Body	ANKS3
cg26351826	0.00317655	0.793192	4.0315	6.39e-05	0.0468777	-1.85861		chr15	32334470	-	OpenSea	Body;Body;Body	CHRNA7;CHRNA7;CHRNA7
cg22163280	-0.00162734	0.7143	-4.03138	6.39e-05	0.0468777	-1.84086		chr17	72423543	+	N_Shelf
cg23948843	-0.00233545	0.434441	-4.03092	6.4e-05	0.0468777	-1.856		chr2	164204752	-	Island
cg01098955	0.00377814	0.812461	4.03052	6.41e-05	0.0468777	-1.85815		chr14	106322163	-	S_Shore
cg05493528	0.00409759	0.538769	4.02985	6.43e-05	0.0468777	-1.85423		chr1	65631531	+	OpenSea	Body;Body;Body	AK4;AK4;AK4
cg08255481	0.00258681	0.496153	4.02964	6.44e-05	0.0468777	-1.86329		chr16	88103035	-	S_Shore	Body;Body	BANP;BANP
cg10354154	0.003145	0.670978	4.02931	6.45e-05	0.0468777	-1.86117		chr17	79534694	+	OpenSea	TSS1500;Body;Body	NPLOC4;NPLOC4;NPLOC4
cg13741394	-0.00234013	0.745831	-4.0282	6.48e-05	0.0469185	-1.86903		chr18	43417389	-	Island	Body	SIGLEC15
cg18749651	0.00265576	0.635281	4.02676	6.51e-05	0.0469185	-1.87385		chr6	90983935	-	OpenSea	5'UTR;5'UTR	BACH2;BACH2
cg05325218	0.00219959	0.403116	4.02616	6.53e-05	0.0469185	-1.8763		chr2	61112188	+	S_Shelf	Body;Body	REL;REL
cg01895805	0.00271129	0.156846	4.02578	6.54e-05	0.0469185	-1.87092		chr8	141266703	-	OpenSea	Body;Body	TRAPPC9;TRAPPC9
cg10261512	0.00227251	0.235024	4.02571	6.54e-05	0.0469185	-1.87755		chr7	4773628	-	OpenSea	Body	FOXK1
cg18587063	0.00294703	0.515285	4.02552	6.55e-05	0.0469185	-1.88027		chr11	122940457	+	OpenSea
cg06350844	0.00266245	0.782725	4.02515	6.56e-05	0.0469185	-1.87857		chr4	141071263	-	N_Shore	Body	MAML3
cg24159436	0.00299594	0.691782	4.02488	6.57e-05	0.0469185	-1.8823		chr3	16974681	+	OpenSea	1stExon;Body;5'UTR	PLCL2;PLCL2;PLCL2
cg12950368	0.0025283	0.290614	4.02458	6.57e-05	0.0469185	-1.88092		chr6	34452694	+	OpenSea	5'UTR	PACSIN1
cg18897025	0.00437598	0.596003	4.02454	6.57e-05	0.0469185	-1.88183		chr5	110413671	+	OpenSea	3'UTR;3'UTR	TSLP;TSLP
cg21146761	0.00225873	0.32395	4.02414	6.59e-05	0.0469185	-1.88706		chr3	16884339	-	OpenSea
cg22894232	0.00440962	0.578208	4.02352	6.6e-05	0.0469522	-1.88725		chr6	1856734	-	OpenSea	Body;Body	GMDS;GMDS
cg02430430	0.00290813	0.423259	4.02124	6.66e-05	0.0472301	-1.88514		chr15	74532450	+	OpenSea	Body	CCDC33
cg19497444	-0.00465023	0.478859	-4.0212	6.67e-05	0.0472301	-1.89303		chr11	2930794	+	Island	Body;Body	SLC22A18;SLC22A18
cg24524285	-0.00330177	0.321603	-4.01964	6.71e-05	0.0474032	-1.90103		chr11	64405919	-	Island	Body;Body;Body	NRXN2;NRXN2;NRXN2
cg07807026	0.00247849	0.459124	4.0187	6.73e-05	0.0474032	-1.90178		chr12	2041581	+	OpenSea
cg04567124	0.002377	0.344235	4.01843	6.74e-05	0.0474032	-1.91053		chr11	3970505	+	OpenSea	Body;Body;Body	STIM1;STIM1;STIM1
cg04225775	0.00274852	0.299484	4.01819	6.75e-05	0.0474032	-1.9127		chr5	143191771	+	OpenSea	1stExon;5'UTR	HMHB1;HMHB1
cg09199323	0.00326664	0.259762	4.01791	6.76e-05	0.0474032	-1.90564		chr12	46660338	-	N_Shore	TSS200;5'UTR;5'UTR;5'UTR;5'UTR;5'UTR	SLC38A1;SLC38A1;SLC38A1;SLC38A1;SLC38A1;SLC38A1
cg18210365	-0.00246259	0.553517	-4.01686	6.79e-05	0.0474032	-1.90709		chr15	65066710	+	N_Shore	Body	RBPMS2
cg22328850	-0.00295755	0.735854	-4.01684	6.79e-05	0.0474032	-1.87442		chr12	50473716	+	N_Shore	Body;Body;Body;Body	ASIC1;ASIC1;ASIC1;ASIC1
cg23541926	0.00553457	0.654467	4.01678	6.79e-05	0.0474032	-1.91143		chr3	155422092	+	OpenSea	TSS200	PLCH1
cg10715311	0.0016044	0.115021	4.01603	6.81e-05	0.0474638	-1.91939		chr20	34251026	-	N_Shore	5'UTR;5'UTR;5'UTR;5'UTR;Body;5'UTR;5'UTR;5'UTR;5'UTR;5'UTR	RBM12;RBM12;RBM12;RBM12;CPNE1;CPNE1;CPNE1;CPNE1;CPNE1;CPNE1
cg25586410	0.00368942	0.357815	4.01374	6.87e-05	0.0477981	-1.92071		chr2	175350621	-	N_Shore	5'UTR;5'UTR	GPR155;GPR155
cg15793688	0.00426527	0.674154	4.01183	6.93e-05	0.0477981	-1.93322		chr7	158512671	+	OpenSea
cg07454365	0.00304009	0.395782	4.01146	6.94e-05	0.0477981	-1.93799		chr7	707796	-	N_Shelf	Body;Body;Body;Body;Body;Body	PRKAR1B;PRKAR1B;PRKAR1B;PRKAR1B;PRKAR1B;PRKAR1B
cg24215459	0.00211792	0.750461	4.01052	6.96e-05	0.0477981	-1.93227		chr4	122110906	+	OpenSea	5'UTR	TNIP3
cg07904429	0.00403459	0.572099	4.01044	6.97e-05	0.0477981	-1.93614		chr11	22851893	+	S_Shore	TSS1500	SVIP
cg07302471	0.00333862	0.832206	4.01025	6.97e-05	0.0477981	-1.91025		chr3	51657172	+	OpenSea	Body	RAD54L2
cg00464492	0.00246232	0.722688	4.0102	6.97e-05	0.0477981	-1.9326		chr2	46667291	+	OpenSea	Body	LOC101805491
cg08435674	-0.0031585	0.411608	-4.01005	6.98e-05	0.0477981	-1.94455		chr6	36308494	+	OpenSea
cg19592472	0.00425196	0.803105	4.0098	6.99e-05	0.0477981	-1.93877		chr20	3052274	+	Island	1stExon;5'UTR	OXT;OXT
cg06357993	0.00199583	0.116685	4.00947	7e-05	0.0477981	-1.94065		chr5	34527052	+	OpenSea
cg23639499	0.00233336	0.381285	4.00928	7e-05	0.0477981	-1.94531		chr19	33300882	+	OpenSea
cg09964698	0.00362827	0.430747	4.00912	7.01e-05	0.0477981	-1.94425		chr3	71235448	-	OpenSea	Body;Body;Body;Body;Body;Body	FOXP1;FOXP1;FOXP1;FOXP1;FOXP1;FOXP1
cg21051696	-0.00264089	0.547424	-4.00842	7.03e-05	0.0478524	-1.93952		chr19	6528302	+	N_Shelf
cg12908125	-0.0034485	0.881595	-4.007	7.07e-05	0.0478561	-1.95797		chr17	6898604	+	N_Shore	TSS1500;Body	ALOX12;ALOX12-AS1
cg16167422	-0.00457998	0.569296	-4.00685	7.07e-05	0.0478561	-1.95029		chr7	1448570	-	S_Shore
cg13554864	0.00270353	0.288795	4.00684	7.07e-05	0.0478561	-1.94488		chr5	118666304	-	OpenSea	5'UTR;5'UTR;Body	TNFAIP8;TNFAIP8;TNFAIP8
cg01783894	-0.00321604	0.560065	-4.00669	7.08e-05	0.0478561	-1.95193		chr1	27858917	+	S_Shelf
cg19748455	0.00313651	0.30384	4.00595	7.1e-05	0.0479177	-1.9561		chr17	76274856	-	OpenSea	TSS1500	LOC100996291
cg26974062	-0.00538684	0.407035	-4.005	7.12e-05	0.0480023	-1.95019		chr1	145440734	-	OpenSea	Body;Body;Body;Body	TXNIP;NBPF20;NBPF10;NBPF10
cg07249182	0.00341707	0.53295	4.00426	7.15e-05	0.0480023	-1.95652		chr7	150064909	-	N_Shore	TSS1500;TSS1500;TSS1500	REPIN1;REPIN1;REPIN1
cg02794319	0.00395927	0.50406	4.00425	7.15e-05	0.0480023	-1.96136		chr8	106799715	-	OpenSea	Body;Body;Body	ZFPM2;ZFPM2-AS1;ZFPM2-AS1
cg23380308	-0.00314267	0.792454	-4.00287	7.19e-05	0.048192	-1.96958		chr7	150082335	-	OpenSea	5'UTR	ZNF775
cg13584078	0.0015088	0.897914	4.00238	7.2e-05	0.0482054	-1.96172		chr1	214716266	-	OpenSea	5'UTR	PTPN14
cg15029631	0.00412564	0.708262	4.00098	7.24e-05	0.0483987	-1.96545		chr12	52078762	+	OpenSea	Body	SCN8A
cg20196277	0.0033231	0.593467	3.99923	7.3e-05	0.0486537	-1.97502		chr1	42160889	+	OpenSea	5'UTR;5'UTR	HIVEP3;HIVEP3
cg10582712	-0.00324221	0.433764	-3.99886	7.31e-05	0.0486537	-1.98151		chr1	17767282	-	S_Shore	TSS1500	RCC2
cg03514139	0.00275278	0.720652	3.99542	7.41e-05	0.0492586	-1.98933		chr7	50732341	+	OpenSea	Body;Body;Body;Body	GRB10;GRB10;GRB10;GRB10
cg16103712	0.00538283	0.495807	3.99434	7.44e-05	0.0493599	-1.99905		chr8	99023869	+	OpenSea	Body;Body	MATN2;MATN2
cg04972616	0.00119227	0.931123	3.9938	7.46e-05	0.0493599	-1.99435		chr5	78732376	-	OpenSea	Body;Body;Body	HOMER1;HOMER1;HOMER1
cg14499274	-0.00317612	0.429229	-3.99366	7.46e-05	0.0493599	-1.98776		chr9	136705398	+	OpenSea	Body;Body	VAV2;VAV2
cg02571874	0.00337057	0.561125	3.99283	7.49e-05	0.0493953	-2.00776		chr3	12799985	-	OpenSea	5'UTR	TMEM40
cg09492210	0.00229774	0.160211	3.99251	7.5e-05	0.0493953	-2.0122		chr17	4806564	+	S_Shore	TSS200	CHRNE
cg14925616	-0.00282302	0.684926	-3.99224	7.51e-05	0.0493953	-2.0015		chr19	13125726	-	S_Shore	Body	NFIX
cg09207960	0.00252244	0.21157	3.99067	7.56e-05	0.0496295	-2.0228		chr4	146098358	-	N_Shelf	5'UTR	OTUD4
cg21137446	0.0025431	0.230589	3.98973	7.58e-05	0.0497352	-2.01348		chr9	127314222	+	OpenSea	Body;Body;Body	NR6A1;NR6A1;NR6A1
cg16289642	0.00363098	0.74615	3.98817	7.63e-05	0.0499691	-2.01951		chr7	18442581	+	OpenSea	Body	HDAC9

## Sheet: Table F
Probe	logFC	AveExpr	t	P.Value	adj.P.Val	B		chr	pos	strand	Relation_to_Island	UCSC_RefGene_Group	UCSC_RefGene_Name
cg07552638	0.00479487	0.365804	5.14044	3.85e-07	0.0394731	3.35393		chr17	65355801	-	OpenSea	Body;Body	PSMD12;PSMD12
cg01899130	0.0104898	0.434985	5.11622	4.35e-07	0.0394731	3.23079		chr14	55348681	-	OpenSea	Body;Body;Body;Body	GCH1;GCH1;GCH1;GCH1
cg22407111	0.00567619	0.321256	5.1129	4.42e-07	0.0394731	3.21179		chr4	6354841	+	OpenSea	Body;Body;Body;Body;Body	PPP2R2C;PPP2R2C;PPP2R2C;PPP2R2C;PPP2R2C
cg00327947	0.00446447	0.31355	5.10078	4.7e-07	0.0394731	3.16235		chr16	85482849	-	OpenSea
cg07495470	0.00346606	0.516914	5.04663	6.17e-07	0.0394731	2.89068		chr22	43009195	+	N_Shore	Body;Body	POLDIP3;POLDIP3
cg23108535	0.00689527	0.56867	4.99975	7.79e-07	0.0394731	2.67158		chr3	152041502	+	OpenSea	Body;Body;Body;Body;Body;Body;Body	MBNL1;MBNL1;MBNL1;MBNL1;MBNL1;MBNL1;MBNL1
cg07302471	0.00551761	0.830968	4.99563	7.95e-07	0.0394731	2.66905		chr3	51657172	+	OpenSea	Body	RAD54L2
cg15617775	0.00386589	0.147556	4.99065	8.15e-07	0.0394731	2.61752		chr7	1959607	+	OpenSea	Body;Body;Body;Body;Body;Body	MAD1L1;MAD1L1;MAD1L1;MAD1L1;MAD1L1;MAD1L1
cg18724135	0.00219209	0.923669	4.9278	1.11e-06	0.0407973	2.32632		chr7	139913960	+	OpenSea
cg02868516	0.00405658	0.593555	4.90758	1.23e-06	0.0407973	2.23072		chr17	1737955	+	OpenSea	Body	RPA1
cg15445952	0.00543677	0.558148	4.90185	1.26e-06	0.0407973	2.20531		chr22	43653574	-	OpenSea	Body	SCUBE1
cg06568562	0.00459155	0.494034	4.89299	1.32e-06	0.0407973	2.17079		chr3	101914459	-	OpenSea
cg26590588	0.00566612	0.37349	4.88329	1.38e-06	0.0407973	2.10694		chr14	61790096	-	S_Shore	Body	PRKCH
cg09271318	0.00376169	0.637774	4.85623	1.57e-06	0.0407973	1.99134		chr14	53209092	+	OpenSea	Body;Body	STYX;STYX
cg08960443	0.00663278	0.475344	4.85536	1.58e-06	0.0407973	1.99025		chr9	140066947	-	N_Shore	TSS1500	TMEM210
cg01704198	0.00350471	0.789651	4.81557	1.91e-06	0.046328	1.80554		chr3	33757893	+	N_Shore	Body	CLASP2
cg18309449	0.00331852	0.785885	4.80108	2.05e-06	0.0467401	1.73807		chr3	102399370	-	OpenSea

## Sheet: Table G
GDM+Fasting glucose	GDM+1hr glucose	GDM+2hr glucose
cg03750061	cg26027170	cg01899130
	cg19736654	cg00327947
	cg25049210	cg07302471
	cg20734092	cg01704198
	cg03566881
	cg20068209
	cg22699285
	cg23007418
	cg09150130
	cg19333758
	cg16536918
	cg24296397
	cg05394561
	cg01470610
	cg01899130
	cg16063640
	cg12758082
	cg13245626
	cg22692692
	cg22504849
	cg05960182
	cg04350530
	cg17133774
	cg11415687
	cg24824128
	cg07624582
	cg00420390
	cg04174091
	cg14455176
	cg00382138
	cg09352285
	cg04347477
	cg09827745
	cg25551168
	cg03295554
	cg19913563
	cg09709426
	cg06653796
	cg06478995
	cg03245099
	cg24914185
	cg21131729
	cg23925513
	cg09673812
	cg08726900
	cg25201165
	cg12405088
	cg03750061
	cg12148585
	cg13687834
	cg26195586
	cg18765405
	cg21086113
	cg04118945
	cg20417154
	cg04632887
	cg21757973
	cg17747781
	cg09361367
	cg15016701
	cg26095923
	cg00327947
	cg04286826
	cg12428797
	cg14258501
	cg18623216
	cg04714030
	cg19136673
	cg20207982
	cg25715278
	cg03814573
	cg00717259
	cg12822891
	cg00506306
	cg21262198
	cg14868453
	cg01798157
	cg11960794
	cg21132686
	cg22451300
	cg27295118
	cg13492133
	cg12856497
	cg09530217
	cg27509293
	cg02577793
	cg02001279
	cg07805345
	cg25954315
	cg06583577
	cg26893515
	cg11932158
	cg19617213
	cg20409231
	cg02996583
	cg22163280
	cg05493528
	cg13741394
	cg02430430
	cg23541926
	cg07302471
	cg19748455

## Sheet: Table H
Probe	logFC	AveExpr	t	P.Value	adj.P.Val	B		chr	pos	strand	Relation_to_Island	UCSC_RefGene_Group	UCSC_RefGene_Name
cg03566881	0.0134517	0.873104	6.43913	2.66954e-10	0.000103463	11.6189		chr1	202210983	+	OpenSea	Body;Body;Body	LGR6;LGR6;LGR6
cg16536918	0.0225708	0.675943	6.02281	3.18239e-09	0.000616697	9.20313		chr20	3065403	-	S_Shore	TSS200	AVP
cg03750061	0.0172769	0.692991	5.59162	3.58559e-08	0.00406071	6.83981		chr10	119131167	-	N_Shelf	Body	PDZD8
cg24296397	0.0186815	0.696406	5.5629	4.19095e-08	0.00406071	6.68877		chr3	49692537	+	S_Shelf	Body	BSN
cg16063640	-0.0149664	0.365568	-5.39863	1.00964e-07	0.00631891	5.83183		chr10	102807511	+	N_Shore
cg08726900	0.0238132	0.402255	5.39359	1.03687e-07	0.00631891	5.80738		chr16	89550474	-	OpenSea	5'UTR	ANKRD11
cg18317026	0.0183395	0.828667	5.35545	1.2675e-07	0.00631891	5.60244		chr15	54852175	+	OpenSea	Body	UNC13C
cg11646706	0.0279751	0.565301	5.35	1.30432e-07	0.00631891	5.58818		chr3	58514483	-	OpenSea	Body	ACOX2
cg12148585	0.0208903	0.49212	5.32286	1.50335e-07	0.00647391	5.4486		chr2	208006420	+	OpenSea	Body;Body;Body;Body	KLF7;KLF7;KLF7;KLF7
cg13608623	0.0210984	0.628074	5.2638	2.04375e-07	0.00736969	5.1612		chr1	164600102	+	OpenSea	Body;Body;Body	PBX1;PBX1;PBX1
cg13687834	0.0238114	0.238428	5.25931	2.09167e-07	0.00736969	5.12799		chr10	3514783	+	OpenSea
cg09530217	-0.0257369	0.552347	-5.19719	2.87948e-07	0.00929999	4.81735		chr15	101728353	+	OpenSea	Body	CHSY1
cg25049210	0.0353507	0.691112	5.16277	3.43262e-07	0.010065	4.64739		chr3	30495126	-	OpenSea
cg11415687	0.0102866	0.10667	5.15147	3.63574e-07	0.010065	4.5949		chr17	4806623	-	S_Shore	TSS1500	CHRNE
cg09709426	0.0164014	0.273732	5.13029	4.04802e-07	0.010185	4.4977		chr3	45911521	+	OpenSea	5'UTR;Body	LZTFL1;LZTFL1
cg03425812	0.0184506	0.675902	5.12279	4.20469e-07	0.010185	4.45235		chr15	45005363	-	S_Shore	Body	B2M
cg04632887	0.0195217	0.713795	5.08806	5.00958e-07	0.0105707	4.27444		chr20	3065559	+	S_Shore	TSS200	AVP
cg24873093	0.0177837	0.744139	5.08144	5.17897e-07	0.0105707	4.24803		chr1	45991060	-	S_Shelf
cg02609480	0.0173816	0.466086	5.07935	5.23351e-07	0.0105707	4.23915		chr21	46971551	+	N_Shelf
cg05493528	0.0228831	0.538014	5.05831	5.81586e-07	0.0105707	4.14783		chr1	65631531	+	OpenSea	Body;Body;Body	AK4;AK4;AK4
cg04347477	0.0290932	0.554529	5.05666	5.86404e-07	0.0105707	4.12931		chr12	125002007	+	Island	5'UTR;5'UTR	NCOR2;NCOR2
cg21132686	0.0146618	0.268363	5.04483	6.22113e-07	0.0105707	4.06809		chr20	22795774	-	OpenSea
cg08450478	0.0174552	0.700941	5.04316	6.2731e-07	0.0105707	4.0606		chr1	78955823	+	N_Shore	TSS1500;TSS1500	PTGFR;PTGFR
cg19736654	-0.00780774	0.833671	-5.01764	7.12348e-07	0.0113603	3.95232		chr19	6746221	-	Island	Body	TRIP10
cg03245099	0.0274266	0.566579	5.01194	7.32793e-07	0.0113603	3.91057		chr1	28201862	-	S_Shelf	Body;Body;Body;Body;Body	THEMIS2;THEMIS2;THEMIS2;THEMIS2;THEMIS2
cg09150130	0.0201226	0.66908	5.0001	7.77115e-07	0.0115841	3.8569		chr20	3083101	-	OpenSea
cg20258698	0.026222	0.584379	4.98899	8.21055e-07	0.0117858	3.80386		chr7	47556811	+	OpenSea	5'UTR	TNS3
cg13245626	0.0301863	0.52945	4.98097	8.54252e-07	0.0118243	3.76389		chr4	75558301	+	OpenSea
cg22699285	0.0148777	0.324983	4.95943	9.49997e-07	0.0126962	3.67003		chr12	107763727	-	OpenSea	Body	BTBD11
cg04685228	0.0228136	0.434991	4.94948	9.9762e-07	0.0128882	3.61237		chr5	172462626	+	OpenSea
cg04174091	0.0137207	0.64233	4.93628	1.06437e-06	0.013307	3.55775		chr11	122935222	-	S_Shore
cg24824128	0.0268399	0.585361	4.9227	1.13757e-06	0.0137101	3.48491		chr1	28202085	-	S_Shelf	Body;Body;Body;Body;Body	THEMIS2;THEMIS2;THEMIS2;THEMIS2;THEMIS2
cg12428797	0.0213001	0.402908	4.91741	1.16736e-06	0.0137101	3.46285		chr8	144678360	+	N_Shore	5'UTR;5'UTR;5'UTR;5'UTR;5'UTR;5'UTR;5'UTR;5'UTR	EEF1D;EEF1D;EEF1D;EEF1D;EEF1D;EEF1D;EEF1D;EEF1D
cg01899130	0.0344549	0.435059	4.8743	1.43994e-06	0.0164139	3.25764		chr14	55348681	-	OpenSea	Body;Body;Body;Body	GCH1;GCH1;GCH1;GCH1
cg19617213	0.0196744	0.281681	4.86289	1.52178e-06	0.0165879	3.21572		chr19	1074926	-	Island	Body	HMHA1
cg07302471	0.0180692	0.830868	4.86032	1.54079e-06	0.0165879	3.20246		chr3	51657172	+	OpenSea	Body	RAD54L2
cg20409231	0.0223322	0.563838	4.84911	1.62658e-06	0.0170381	3.14408		chr3	156382473	-	OpenSea
cg01506627	0.0165671	0.581927	4.83326	1.75576e-06	0.0174481	3.08283		chr3	46449289	+	OpenSea	5'UTR;TSS1500;Body	CCRL2;LOC102724297;CCRL2
cg25772839	0.0209348	0.399392	4.83437	1.74646e-06	0.0174481	3.07146		chr3	194573951	-	OpenSea
cg14455176	-0.010261	0.247573	-4.8242	1.83401e-06	0.0177701	3.03425		chr1	156785998	+	S_Shore	TSS200;Body;Body;Body;Body;Body	SH2D2A;SH2D2A;SH2D2A;SH2D2A;SH2D2A;NTRK1
cg22451300	0.0192083	0.686914	4.79838	2.07585e-06	0.018028	2.90875		chr1	61692418	+	OpenSea	Body;Body;Body;Body	NFIA;NFIA;NFIA;NFIA
cg19333758	0.020439	0.367868	4.7939	2.12083e-06	0.018028	2.88915		chr12	48135549	-	OpenSea	Body;Body;Body	RAPGEF3;RAPGEF3;RAPGEF3
cg15366573	-0.0113902	0.830556	-4.79198	2.1404e-06	0.018028	2.88333		chr15	89715038	+	OpenSea	Body;Body	ABHD2;ABHD2
cg27109588	0.0159758	0.640002	4.79039	2.15665e-06	0.018028	2.87493		chr3	128930686	+	OpenSea
cg03047995	0.0187494	0.302942	4.79183	2.14193e-06	0.018028	2.87332		chr14	24601588	+	Island	Body	FITM1
cg06653796	0.0122326	0.357004	4.78516	2.21123e-06	0.018028	2.85731		chr20	62367805	-	N_Shore	TSS200	LIME1
cg16326902	-0.0159757	0.831675	-4.77596	2.31043e-06	0.018028	2.80401		chr20	49253364	+	OpenSea	1stExon;5'UTR	FAM65C;FAM65C
cg22692692	0.0202775	0.513305	4.77349	2.33776e-06	0.018028	2.78902		chr3	194432892	-	OpenSea	Body	LOC100507391
cg23007418	0.0121098	0.518651	4.77121	2.36334e-06	0.018028	2.78682		chr17	76731885	-	OpenSea	Body;Body	CYTH1;CYTH1
cg20068209	0.0198445	0.428495	4.77028	2.37386e-06	0.018028	2.77795		chr6	75988568	-	OpenSea	Body;Body	TMEM30A;TMEM30A
cg01798157	0.0184919	0.542791	4.75978	2.49538e-06	0.018028	2.73222		chr1	203276595	+	S_Shore	3'UTR	BTG2
cg25715278	0.019032	0.638596	4.75484	2.5547e-06	0.018028	2.71236		chr10	126040305	-	OpenSea
cg05160449	0.0184682	0.605461	4.75522	2.55007e-06	0.018028	2.71197		chr21	43580161	+	OpenSea
cg25551168	0.017048	0.493594	4.75565	2.54489e-06	0.018028	2.70977		chr20	3065343	-	S_Shore	5'UTR;1stExon	AVP;AVP
cg13492133	-0.021689	0.524167	-4.74924	2.62351e-06	0.018028	2.67751		chr1	183516266	+	OpenSea	Body;Body;Body	SMG7;SMG7;SMG7
cg00948111	0.0163123	0.625796	4.74296	2.70285e-06	0.018028	2.65871		chr18	72550342	-	OpenSea	Body;Body	ZNF407;ZNF407
cg14184306	0.0197623	0.419259	4.74347	2.69635e-06	0.018028	2.65753		chr4	57594819	+	OpenSea
cg03036214	0.0142992	0.75773	4.73866	2.75838e-06	0.018028	2.63662		chr15	63640658	+	OpenSea	Body;Body	CA12;CA12
cg05394561	0.0147965	0.615918	4.73072	2.8641e-06	0.018028	2.61682		chr17	39465682	-	OpenSea	TSS200	KRTAP16-1
cg16843099	0.0164836	0.82074	4.73455	2.8126e-06	0.018028	2.61106		chr5	178956830	+	N_Shore
cg21180953	0.0184205	0.209286	4.72778	2.90419e-06	0.018028	2.58828		chr18	42489607	-	OpenSea	Body	SETBP1
cg24914185	0.0160347	0.731698	4.72223	2.98131e-06	0.018028	2.55929		chr2	200663789	-	OpenSea
cg04118945	0.0297457	0.403024	4.71978	3.01596e-06	0.018028	2.55455		chr10	125865787	-	OpenSea
cg26077811	-0.0141163	0.398805	-4.71973	3.01671e-06	0.018028	2.54858		chr11	119232263	-	N_Shelf	Body;Body	USP2;USP2
cg00896287	0.0118022	0.212315	4.71562	3.07569e-06	0.018028	2.53037		chr21	45768217	-	OpenSea
cg06233873	0.0306903	0.662616	4.71304	3.11337e-06	0.018028	2.51418		chr5	137641727	-	OpenSea	Body;Body;Body;Body	CDC25C;CDC25C;CDC25C;CDC25C
cg20207982	0.0216169	0.585081	4.70956	3.16488e-06	0.018028	2.50285		chr6	149487922	+	OpenSea
cg17417675	0.0225002	0.28311	4.7039	3.2503e-06	0.018028	2.47802		chr8	103543145	-	OpenSea
cg07338715	0.0139348	0.578962	4.6954	3.38284e-06	0.018028	2.44659		chr2	109649281	-	S_Shore
cg26910511	-0.0195431	0.36312	-4.69479	3.39257e-06	0.018028	2.43191		chr19	39799037	+	Island	Body	LRFN1
cg25156118	-0.018162	0.587142	-4.69256	3.42836e-06	0.018028	2.4247		chr19	39799137	+	Island	Body	LRFN1
cg02001279	0.0183785	0.597004	4.69002	3.46943e-06	0.018028	2.41521		chr19	940967	+	Island	Body	ARID3A
cg12264322	0.0179614	0.69561	4.68927	3.48172e-06	0.018028	2.41049		chr8	61720600	-	OpenSea	Body	CHD7
cg24503146	0.018822	0.614372	4.68746	3.5114e-06	0.018028	2.40153		chr17	55558110	+	OpenSea	Body;Body	MSI2;MSI2
cg04668163	0.0122169	0.738839	4.68504	3.55154e-06	0.018028	2.39148		chr9	133546268	+	S_Shelf	Body	PRDM12
cg20393308	-0.0192624	0.809459	-4.68325	3.58141e-06	0.018028	2.38527		chr17	43728044	-	OpenSea	5'UTR;5'UTR	MGC57346-CRHR1;MGC57346-CRHR1
cg19136673	0.0130413	0.302104	4.68323	3.5817e-06	0.018028	2.38425		chr6	32813337	+	S_Shore	TSS1500;3'UTR	PSMB8;TAP1
cg18641655	0.0143594	0.274933	4.67922	3.64976e-06	0.0181351	2.36197		chr8	125025636	-	OpenSea	Body;Body	FER1L6;FER1L6-AS1
cg11932158	0.0340102	0.655712	4.67415	3.73746e-06	0.0183358	2.33249		chr3	155422129	-	OpenSea	TSS200	PLCH1
cg05669550	-0.0212557	0.59171	-4.66566	3.88884e-06	0.0188399	2.30837		chr15	101728451	+	OpenSea	Body	CHSY1
cg10726445	0.0155722	0.670416	4.66081	3.97799e-06	0.0190339	2.28013		chr13	76336809	+	OpenSea	5'UTR;Body;Body	LMO7;LMO7;LMO7
cg23042221	-0.0218741	0.804292	-4.65254	4.13441e-06	0.0190367	2.2408		chr3	197607577	-	OpenSea
cg27295118	0.0301452	0.656517	4.65128	4.15871e-06	0.0190367	2.23861		chr14	22902226	+	OpenSea
cg13741394	-0.0119073	0.745787	-4.652	4.14473e-06	0.0190367	2.23784		chr18	43417389	-	Island	Body	SIGLEC15
cg03186149	0.0137287	0.801746	4.65044	4.17506e-06	0.0190367	2.23637		chr19	46877200	-	OpenSea	Body;Body	PPP5C;PPP5C
cg17313709	0.018982	0.678302	4.6452	4.27825e-06	0.0192804	2.21593		chr14	22902298	+	OpenSea
cg18765405	0.00948559	0.824493	4.636	4.46538e-06	0.0195176	2.17112		chr5	134644263	-	OpenSea
cg19240637	0.0146047	0.590326	4.63159	4.55779e-06	0.0195176	2.15368		chr2	7172297	-	Island	Body	RNF144A
cg06478995	0.0199119	0.43636	4.63023	4.58663e-06	0.0195176	2.15018		chr6	117003718	-	S_Shore	Body	KPNA5
cg12533384	0.0238228	0.583139	4.62421	4.71665e-06	0.0195176	2.1195		chr6	130182155	-	OpenSea	Body	TMEM244
cg18623216	0.0265419	0.547947	4.62536	4.69142e-06	0.0195176	2.11938		chr3	155421970	-	OpenSea	5'UTR;1stExon	PLCH1;PLCH1
cg01704198	0.0111233	0.789728	4.62136	4.77942e-06	0.0195176	2.11222		chr3	33757893	+	N_Shore	Body	CLASP2
cg05211920	0.0110675	0.495559	4.62233	4.75788e-06	0.0195176	2.10971		chr16	11034499	-	N_Shore	3'UTR	DEXI
cg06583577	0.0153618	0.295187	4.62188	4.76775e-06	0.0195176	2.10967		chr5	115897444	+	OpenSea	5'UTR	SEMA6A
cg05960182	0.0137573	0.319153	4.62115	4.78411e-06	0.0195176	2.10553		chr1	16160360	-	N_Shore
cg14943355	0.0156942	0.745379	4.61635	4.89162e-06	0.0196917	2.08904		chr12	3980704	-	N_Shore	5'UTR;5'UTR;Body;Body	PARP11;PARP11;PARP11;PARP11
cg14295482	-0.0116127	0.608692	-4.61105	5.01322e-06	0.0196917	2.05939		chr19	2555717	+	N_Shore	5'UTR	GNG7
cg00921839	0.0285124	0.437183	4.60864	5.06933e-06	0.0196917	2.0495		chr1	11467299	-	OpenSea
cg21757973	0.0225707	0.23899	4.60815	5.08082e-06	0.0196917	2.04716		chr10	25171393	+	OpenSea	Body;Body	PRTFDC1;PRTFDC1
cg01130991	-0.0188826	0.648492	-4.60967	5.04515e-06	0.0196917	2.04711		chr17	46510392	+	S_Shelf
cg24769355	0.0158585	0.835446	4.60347	5.19201e-06	0.0197707	2.03621		chr9	74656792	-	OpenSea
cg11666770	-0.0108611	0.48135	-4.603	5.20323e-06	0.0197707	2.02773		chr19	42430910	+	N_Shore
cg14689317	-0.00721078	0.883716	-4.60063	5.26042e-06	0.0197939	2.02367		chr11	64128973	+	S_Shelf	Body;Body	RPS6KA4;RPS6KA4
cg19750657	-0.013365	0.570751	-4.59127	5.49265e-06	0.0201566	1.99281		chr13	38935967	+	OpenSea	3'UTR	UFM1
cg23418161	0.0108766	0.359847	4.5931	5.44652e-06	0.0201566	1.98567		chr2	198188331	-	OpenSea
cg21262198	0.0317764	0.650554	4.59048	5.51283e-06	0.0201566	1.96336		chr3	155422159	-	OpenSea	TSS200	PLCH1
cg07624582	0.0209648	0.532347	4.58157	5.74371e-06	0.0206223	1.93522		chr9	14271314	+	OpenSea	Body;Body;Body	NFIB;NFIB;NFIB
cg21131729	-0.0150691	0.454299	-4.58146	5.74662e-06	0.0206223	1.92762		chr20	555298	-	OpenSea
cg23417486	0.0210496	0.750665	4.57176	6.00871e-06	0.0207928	1.89607		chr5	112548062	-	OpenSea	Body;Body	MCC;MCC
cg00406098	0.0264792	0.531906	4.57296	5.97574e-06	0.0207928	1.89254		chr13	40716180	-	OpenSea
cg17747781	0.02126	0.677008	4.57282	5.97956e-06	0.0207928	1.88988		chr8	143383498	+	OpenSea	Body;Body	TSNARE1;TSNARE1
cg02240291	-0.0157173	0.684275	-4.57271	5.98259e-06	0.0207928	1.8894		chr7	150943825	+	N_Shore	Body;Body;Body	SMARCD3;SMARCD3;SMARCD3
cg19029445	-0.0221138	0.705042	-4.5626	6.26667e-06	0.0214935	1.84859		chr17	907732	+	N_Shelf	3'UTR;3'UTR;3'UTR	ABR;ABR;ABR
cg27478579	0.0111194	0.673016	4.5586	6.38272e-06	0.0215108	1.8349		chr2	55497012	+	S_Shore	TSS1500;TSS1500	MTIF2;MTIF2
cg20417154	0.0161576	0.526023	4.55986	6.34599e-06	0.0215108	1.83136		chr12	123944398	+	S_Shore	5'UTR;1stExon;5'UTR;Body	SNRNP35;SNRNP35;SNRNP35;SNRNP35
cg19748455	0.0153088	0.303144	4.55518	6.48357e-06	0.0216231	1.81931		chr17	76274856	-	OpenSea	TSS1500	LOC100996291
cg11960794	0.0195334	0.568725	4.5537	6.52761e-06	0.0216231	1.8124		chr22	19651048	-	OpenSea
cg01824466	0.0202915	0.507032	4.54426	6.81573e-06	0.0223862	1.76706		chr8	95959531	+	N_Shore	5'UTR;5'UTR	TP53INP1;TP53INP1
cg25676030	0.0171327	0.440114	4.53948	6.96597e-06	0.0226873	1.74793		chr3	4946693	-	OpenSea	Body;Body;Body;Body	BHLHE40-AS1;BHLHE40-AS1;BHLHE40-AS1;BHLHE40-AS1
cg20858400	0.0129667	0.175552	4.53034	7.26267e-06	0.0228844	1.72364		chr14	104928652	+	Island
cg03665151	0.0187957	0.532838	4.534	7.14249e-06	0.0228844	1.71753		chr2	17939460	-	S_Shelf	5'UTR;5'UTR	GEN1;GEN1
cg02577793	0.0181974	0.414016	4.53068	7.25146e-06	0.0228844	1.71079		chr1	87174778	-	S_Shelf	5'UTR;Body;Body;Body	SH3GLB1;SH3GLB1;SH3GLB1;SH3GLB1
cg00420390	0.00992424	0.88613	4.53076	7.24892e-06	0.0228844	1.70287		chr7	2256023	+	OpenSea	Body;Body;Body;Body;Body	MAD1L1;MAD1L1;MAD1L1;MAD1L1;MAD1L1
cg24129356	0.0194186	0.204935	4.52623	7.39995e-06	0.0229123	1.69826		chr6	32920735	+	OpenSea	1stExon	HLA-DMA
cg02430430	0.0147856	0.422758	4.52561	7.42093e-06	0.0229123	1.69047		chr15	74532450	+	OpenSea	Body	CCDC33
cg04714030	0.0152801	0.363528	4.52479	7.44887e-06	0.0229123	1.68408		chr10	32606973	-	OpenSea	Body;Body;5'UTR;Body	EPC1;EPC1;EPC1;EPC1
cg01601105	0.0104578	0.278994	4.52033	7.60142e-06	0.0230621	1.66601		chr1	16173292	+	N_Shore	TSS1500;Body	SPEN;FLJ37453
cg07377446	-0.0127127	0.664789	-4.5199	7.61656e-06	0.0230621	1.66142		chr19	39754498	+	N_Shore
cg25693349	0.0139997	0.41226	4.51392	7.82646e-06	0.023376	1.64485		chr6	32808596	-	S_Shore	3'UTR;3'UTR	PSMB8;PSMB8
cg27518892	0.0134481	0.284266	4.51351	7.84088e-06	0.023376	1.62931		chr16	57566936	-	N_Shelf	5'UTR	CCDC102A
cg23925513	-0.00883008	0.624557	-4.50835	8.02686e-06	0.0236245	1.60849		chr17	6923526	+	N_Shore
cg11199014	-0.0187502	0.287448	-4.507	8.07615e-06	0.0236245	1.60159		chr19	39798563	-	Island	Body	LRFN1
cg10676600	-0.0133761	0.520193	-4.50616	8.1071e-06	0.0236245	1.59588		chr10	73246475	-	OpenSea	Body;Body;Body;Body;Body	CDH23;CDH23;CDH23;CDH23;CDH23
cg02983090	0.0194289	0.23177	4.49978	8.34508e-06	0.0241365	1.57232		chr16	27437892	-	OpenSea	TSS1500;5'UTR;5'UTR	IL21R;IL21R;IL21R
cg09352285	0.0138731	0.153866	4.49147	8.66506e-06	0.0246934	1.54154		chr20	47919910	+	OpenSea
cg25975961	0.0341662	0.5584	4.49215	8.6384e-06	0.0246934	1.53717		chr7	150600818	-	OpenSea
cg12595459	0.0143871	0.849008	4.48159	9.06104e-06	0.0254477	1.49761		chr8	28527302	-	OpenSea
cg03295554	0.0212746	0.609661	4.48175	9.05458e-06	0.0254477	1.49021		chr11	128395450	+	S_Shelf	Body	ETS1
cg05661346	0.0112651	0.420223	4.47789	9.21359e-06	0.0256899	1.48853		chr14	61801853	+	OpenSea	Body	PRKCH
cg11360522	0.0203799	0.398936	4.46403	9.80748e-06	0.0271505	1.41996		chr13	113379828	+	N_Shelf	Body;Body	ATP11A;ATP11A
cg20664117	0.0155456	0.626542	4.46078	9.95216e-06	0.0272599	1.40179		chr16	1577916	+	S_Shelf	TSS1500;Body	TMEM204;IFT140
cg06396119	-0.0183116	0.429495	-4.45999	9.98765e-06	0.0272599	1.39884		chr13	49792767	-	N_Shore
cg24364343	0.0174076	0.57654	4.45698	1.01237e-05	0.027438	1.39135		chr19	5954045	-	OpenSea	Body;Body;Body;Body	RANBP3;RANBP3;RANBP3;RANBP3
cg12592220	0.013616	0.587176	4.45299	1.03069e-05	0.0275492	1.38967		chr18	42686881	-	OpenSea
cg07805345	-0.0108291	0.702461	-4.4537	1.02739e-05	0.0275492	1.38003		chr3	46922486	+	N_Shore	5'UTR	PTH1R
cg20038225	0.0095009	0.855924	4.44726	1.05755e-05	0.0280736	1.3439		chr14	58064661	-	OpenSea	TSS1500	SLC35F4
cg19531057	0.0137702	0.259769	4.443	1.07794e-05	0.0283189	1.32607		chr1	114489995	-	OpenSea	Body;Body	HIPK1;HIPK1
cg02996583	-0.0180462	0.541353	-4.43961	1.09448e-05	0.0283189	1.31184		chr8	142237188	-	Island	Body	SLC45A4
cg12856497	0.0164942	0.434627	4.43901	1.09742e-05	0.0283189	1.3101		chr17	55525538	+	OpenSea	Body;Body	MSI2;MSI2
cg27455061	0.00578676	0.951383	4.43647	1.10997e-05	0.0283189	1.3001		chr2	144498168	-	OpenSea	Body	ARHGAP15
cg00237080	-0.0197734	0.669928	-4.43634	1.11063e-05	0.0283189	1.29716		chr19	46899291	-	OpenSea
cg12758082	0.0110455	0.349316	4.43665	1.10908e-05	0.0283189	1.29693		chr13	113407769	+	N_Shelf	Body;Body	ATP11A;ATP11A
cg26095923	0.0191026	0.430855	4.4277	1.15437e-05	0.0290519	1.26964		chr10	63747939	+	OpenSea	Body	ARID5B
cg12226023	-0.0162224	0.484449	-4.42821	1.15175e-05	0.0290519	1.2667		chr2	219747079	+	N_Shore	Body	WNT10A
cg12405088	0.0268805	0.491517	4.41913	1.19942e-05	0.0299909	1.2212		chr22	43257120	-	S_Shelf
cg07480762	0.0218519	0.847962	4.41117	1.24279e-05	0.0307518	1.19345		chr3	155422145	+	OpenSea	TSS200	PLCH1
cg22163280	-0.00819271	0.71455	-4.41064	1.24572e-05	0.0307518	1.19302		chr17	72423543	+	N_Shelf
cg15313891	0.0141532	0.656079	4.40596	1.27198e-05	0.0312012	1.17085		chr20	3065584	+	S_Shore	TSS1500	AVP
cg02306236	0.0227234	0.762997	4.40146	1.29768e-05	0.0316315	1.14393		chr12	123570372	+	OpenSea	5'UTR;5'UTR	PITPNM2;PITPNM2
cg22805485	-0.0183673	0.727504	-4.39598	1.32974e-05	0.0322103	1.12832		chr11	13983818	-	N_Shore	TSS200	SPON1
cg04350530	0.015301	0.651347	4.39168	1.35536e-05	0.0324518	1.11381		chr4	140728329	-	OpenSea	Body	MAML3
cg19227924	-0.00870875	0.327955	-4.39111	1.35877e-05	0.0324518	1.10693		chr17	28565709	-	S_Shelf
cg16345559	0.0120328	0.729578	4.39011	1.36483e-05	0.0324518	1.10198		chr2	213933386	+	OpenSea	Body;Body	IKZF2;IKZF2
cg17651247	0.0173299	0.725549	4.38629	1.38815e-05	0.032805	1.07757		chr16	1578024	-	S_Shelf	TSS1500;Body	TMEM204;IFT140
cg26195586	0.0122768	0.4378	4.37968	1.42947e-05	0.0333746	1.06491		chr5	138532335	-	N_Shore	5'UTR;5'UTR	SIL1;SIL1
cg05704547	0.01117	0.150125	4.38114	1.42024e-05	0.03336	1.0646		chr3	60067722	+	OpenSea	Body;Body	FHIT;FHIT
cg13570559	0.0142591	0.386666	4.37672	1.44829e-05	0.0336115	1.04382		chr22	26950172	+	OpenSea	5'UTR;5'UTR	TPST2;TPST2
cg00506306	0.0230359	0.612727	4.37209	1.47828e-05	0.0341033	1.02254		chr7	51207974	-	OpenSea	Body;Body;Body	COBL;COBL;COBL
cg11834152	0.0159195	0.294762	4.36923	1.49711e-05	0.0343334	1.01282		chr3	51063126	-	OpenSea	Body	DOCK3
cg18214661	0.0169396	0.447287	4.36582	1.51982e-05	0.0346491	0.99874		chr8	17471997	-	OpenSea	Body	PDGFRL
cg01470610	0.0112352	0.203431	4.36435	1.52975e-05	0.0346716	0.990565		chr13	49946235	-	OpenSea	Body;Body;Body;Body;Body	CAB39L;CAB39L;CAB39L;CAB39L;CAB39L
cg13123512	0.0145781	0.75696	4.35993	1.55988e-05	0.0351423	0.980666		chr15	89195491	-	OpenSea	Body;Body;Body;Body;Body;Body;Body	ISG20;ISG20;ISG20;ISG20;ISG20;ISG20;ISG20
cg23075588	-0.0131984	0.779513	-4.35727	1.57831e-05	0.0351554	0.965697		chr3	195938268	+	S_Shelf	1stExon;5'UTR	ZDHHC19;ZDHHC19
cg11327857	-0.0108204	0.27876	-4.35866	1.56865e-05	0.0351423	0.964481		chr4	123747558	+	N_Shore	TSS1500	FGF2
cg10163406	0.0104566	0.725318	4.35215	1.61429e-05	0.0351908	0.951413		chr1	212803810	-	OpenSea
cg27600981	0.0132255	0.783634	4.35477	1.59579e-05	0.0351908	0.949548		chr18	28849179	+	OpenSea
cg10866062	-0.00980609	0.439806	-4.35188	1.61622e-05	0.0351908	0.942101		chr17	72358370	+	S_Shelf	TSS1500	BTBD17
cg08369079	0.0224818	0.475107	4.35261	1.61103e-05	0.0351908	0.940537		chr6	106551623	-	OpenSea	Body;Body	PRDM1;PRDM1
cg01083159	0.0150084	0.395855	4.34797	1.64435e-05	0.0354049	0.921367		chr15	78918220	-	OpenSea	Body;Body	CHRNB4;CHRNB4
cg09361367	0.0127391	0.836203	4.34692	1.65196e-05	0.0354049	0.919411		chr10	53462824	-	S_Shelf	Body;Body	PRKG1;PRKG1
cg14276580	0.013256	0.306457	4.34519	1.66455e-05	0.0354465	0.913432		chr13	40527020	+	OpenSea
cg01154283	0.0162868	0.673754	4.34671	1.65346e-05	0.0354049	0.91152		chr2	36603543	+	OpenSea	Body	CRIM1
cg00166343	0.0117821	0.17669	4.34288	1.68159e-05	0.0355034	0.90726		chr17	29150100	-	N_Shore	Body	CRLF3
cg22504849	0.00918494	0.125637	4.34234	1.68554e-05	0.0355034	0.899717		chr5	171385088	-	OpenSea	Body;Body;Body	FBXW11;FBXW11;FBXW11
cg15475323	-0.0102809	0.83291	-4.33923	1.7088e-05	0.0357988	0.892195		chr19	49220102	-	N_Shelf	1stExon;Body;5'UTR	MAMSTR;MAMSTR;MAMSTR
cg04345034	0.0105531	0.3919	4.33424	1.74664e-05	0.0362774	0.863008		chr15	70797389	+	OpenSea
cg16421283	0.0171036	0.59492	4.3326	1.75925e-05	0.0362774	0.854741		chr1	199009523	+	OpenSea	Body	LINC01221
cg02045342	0.0117394	0.82822	4.32782	1.79654e-05	0.0362774	0.847589		chr2	209224437	-	N_Shore	TSS200	PTH2R
cg00327947	0.0131462	0.313473	4.32888	1.78822e-05	0.0362774	0.843508		chr16	85482849	-	OpenSea
cg25937862	-0.00883451	0.869143	-4.32955	1.78295e-05	0.0362774	0.843346		chr17	60703660	+	N_Shore	TSS1500	MRC2
cg23095368	0.0154025	0.451466	4.3261	1.81011e-05	0.0362774	0.84323		chr4	108957372	-	OpenSea
cg24997744	-0.0112753	0.811839	-4.32538	1.81589e-05	0.0362774	0.840351		chr17	79433049	-	S_Shore	3'UTR	BAHCC1
cg25638549	0.0240907	0.445531	4.32608	1.81031e-05	0.0362774	0.837743		chr10	13692225	+	OpenSea	3'UTR	FRMD4A
cg10575219	0.0163941	0.593539	4.32682	1.80441e-05	0.0362774	0.833318		chr7	105313992	-	OpenSea	Body;5'UTR	ATXN7L1;ATXN7L1
cg17133774	0.0166249	0.240315	4.32291	1.8356e-05	0.0363182	0.822084		chr1	6198667	+	N_Shelf	Body	CHD5
cg07807026	0.011804	0.459033	4.32115	1.84988e-05	0.0363936	0.81465		chr12	2041581	+	OpenSea
cg18598117	0.0200805	0.803034	4.32278	1.83667e-05	0.0363182	0.814575		chr19	941126	+	Island	Body	ARID3A
cg12205270	0.0150441	0.497587	4.31582	1.89354e-05	0.0366938	0.789334		chr17	76731088	+	OpenSea	Body;Body	CYTH1;CYTH1
cg12822891	-0.016904	0.722933	-4.31594	1.89251e-05	0.0366938	0.787563		chr14	103464954	-	OpenSea	Body	CDC42BPB
cg12713583	0.0267893	0.640446	4.31591	1.89274e-05	0.0366938	0.783899		chr19	940724	-	Island	Body	ARID3A
cg20563452	0.00843144	0.0864559	4.30206	2.01081e-05	0.0383905	0.747448		chr8	1424554	-	OpenSea
cg19152802	0.0177903	0.692786	4.30483	1.98667e-05	0.0381174	0.744646		chr5	109849887	-	OpenSea	TSS1500;Body	MIR548F3;TMEM232
cg07784617	0.00767715	0.929526	4.30566	1.97952e-05	0.0381174	0.740052		chr6	116952432	+	OpenSea	Body;Body	RSPH4A;RSPH4A
cg23541926	0.0260887	0.653253	4.30086	2.0214e-05	0.0384035	0.722739		chr3	155422092	+	OpenSea	TSS200	PLCH1
cg00717259	0.0150247	0.427527	4.29679	2.05758e-05	0.0387114	0.710261		chr19	39742656	-	S_Shelf
cg03814573	0.0113683	0.156387	4.29555	2.06877e-05	0.0387339	0.706866		chr12	120691486	-	OpenSea	Body;Body;Body	PXN;PXN;PXN
cg00877632	0.00918122	0.87294	4.29687	2.05689e-05	0.0387114	0.705844		chr10	2267198	+	OpenSea
cg07865065	-0.00915321	0.829078	-4.29294	2.09237e-05	0.0388834	0.697512		chr7	100146527	-	OpenSea	ExonBnd;Body	AGFG2;AGFG2
cg16500036	-0.0139356	0.692153	-4.28735	2.14394e-05	0.0388834	0.676486		chr7	68983906	-	OpenSea
cg18817459	0.0116597	0.672903	4.28661	2.15083e-05	0.0388834	0.676026		chr6	107977784	+	OpenSea	3'UTR	SOBP
cg25344862	0.00844918	0.802541	4.28421	2.17339e-05	0.0388834	0.668895		chr11	1876365	+	OpenSea	Body	LSP1
cg23911696	0.0129444	0.275793	4.28564	2.15997e-05	0.0388834	0.661898		chr12	62652900	-	N_Shore	TSS1500;TSS1500;TSS1500;TSS1500	USP15;USP15;USP15;MIR6125
cg01346147	0.010951	0.802187	4.28253	2.18934e-05	0.0388834	0.659967		chr6	36317409	+	OpenSea
cg01505367	-0.00949349	0.753616	-4.28491	2.16678e-05	0.0388834	0.659289		chr15	43559094	-	OpenSea	TSS200;TSS200	TGM5;TGM5
cg01583875	0.0165288	0.462148	4.28447	2.17092e-05	0.0388834	0.656455		chr4	80979859	+	OpenSea	Body;Body;Body;Body	ANTXR2;ANTXR2;ANTXR2;ANTXR2
cg03486832	0.00995185	0.308316	4.28171	2.19715e-05	0.0388834	0.653071		chr12	122019525	+	S_Shore	TSS1500;TSS1500	KDM2B;KDM2B
cg27299047	0.0113228	0.5937	4.28429	2.17264e-05	0.0388834	0.650266		chr7	2103248	-	N_Shelf	Body;Body;Body	MAD1L1;MAD1L1;MAD1L1
cg15976637	0.0122117	0.825925	4.28362	2.17901e-05	0.0388834	0.647016		chr2	65025109	+	OpenSea
cg05077231	-0.0165383	0.333882	-4.28202	2.19419e-05	0.0388834	0.64504		chr13	49793054	+	N_Shore	TSS1500	MLNR
cg26027170	0.0121286	0.301597	4.27805	2.23238e-05	0.0393273	0.642837		chr17	37394705	+	OpenSea
cg13227551	0.0153891	0.443688	4.27587	2.25363e-05	0.0395221	0.628842		chr6	144011222	-	OpenSea	Body;Body;Body;Body	PHACTR2;PHACTR2;PHACTR2;PHACTR2
cg13932501	0.0163195	0.569099	4.2744	2.26798e-05	0.0395946	0.617921		chr9	94060853	+	OpenSea	Body	AUH
cg03972892	0.0109674	0.356507	4.27035	2.30819e-05	0.0401159	0.607014		chr3	72305191	+	OpenSea
cg27633342	0.0130648	0.441423	4.26815	2.33036e-05	0.0401588	0.594213		chr15	52588279	-	S_Shore	TSS1500	MYO5C
cg04929355	0.0158015	0.684255	4.266	2.35211e-05	0.0401588	0.591432		chr11	112034997	-	OpenSea	TSS200	IL18
cg14241868	0.0140259	0.544365	4.26695	2.34246e-05	0.0401588	0.58421		chr12	57937454	-	N_Shelf	Body;Body;Body	DCTN2;DCTN2;DCTN2
cg18728406	-0.0110395	0.31903	-4.26795	2.33233e-05	0.0401588	0.584192		chr12	50066533	+	OpenSea	Body;Body	FMNL3;FMNL3
cg12586109	-0.0108788	0.880364	-4.26486	2.36383e-05	0.0401819	0.572734		chr17	80790369	-	Island	Body;5'UTR	TBCD;ZNF750
cg20334115	0.0299936	0.587752	4.26271	2.3859e-05	0.04038	0.565479		chr1	226107899	+	N_Shelf	3'UTR	PYCR2
cg13492490	0.0160216	0.747566	4.25826	2.43233e-05	0.0406885	0.549776		chr15	75341993	+	OpenSea	3'UTR;3'UTR;3'UTR;3'UTR;3'UTR;3'UTR;Body	PPCDC;PPCDC;PPCDC;PPCDC;PPCDC;PPCDC;PPCDC
cg27555390	-0.00874182	0.774087	-4.25695	2.44612e-05	0.0406885	0.543568		chr19	45317810	-	S_Shore	Body;Body	BCAM;BCAM
cg14620184	-0.0134227	0.80441	-4.25789	2.43624e-05	0.0406885	0.542087		chr2	29941470	+	OpenSea	Body	ALK
cg10573018	-0.00836015	0.17844	-4.25764	2.43882e-05	0.0406885	0.541675		chr1	38100837	+	Island	TSS1500	RSPO1
cg25592832	0.00819485	0.0846206	4.25468	2.47027e-05	0.0408613	0.535134		chr19	55009051	-	OpenSea
cg02084118	-0.0110015	0.577741	-4.25349	2.48295e-05	0.0408613	0.530771		chr7	971027	+	N_Shelf	Body	ADAP1
cg25201165	0.0179907	0.647068	4.25301	2.48814e-05	0.0408613	0.527496		chr18	60458895	+	OpenSea	Body	PHLPP1
cg15016701	0.0159855	0.3082	4.25081	2.51195e-05	0.0410782	0.517483		chr12	63211683	-	OpenSea	Body	PPM1H
cg18303397	0.0106535	0.589156	4.24731	2.55019e-05	0.0415284	0.509514		chr3	129160135	-	S_Shore	Body;Body;TSS1500;Body;Body	IFT122;IFT122;MBD4;IFT122;IFT122
cg04037585	-0.0191777	0.624894	-4.24238	2.60496e-05	0.0418538	0.486606		chr16	56231292	-	OpenSea	Body;Body	GNAO1;GNAO1
cg08326019	-0.030225	0.531741	-4.24433	2.58314e-05	0.0418538	0.485538		chr19	11472261	+	Island	Body;Body	LPPR2;LPPR2
cg01894038	0.0150905	0.79501	4.2416	2.61374e-05	0.0418538	0.482776		chr11	77741873	+	OpenSea
cg15756156	-0.0121374	0.581314	-4.24068	2.62417e-05	0.0418538	0.482552		chr22	23245724	-	OpenSea
cg11807314	0.0217544	0.722319	4.24188	2.6106e-05	0.0418538	0.480422		chr3	31746386	-	OpenSea	Body;Body;Body	OSBPL10-AS1;OSBPL10;OSBPL10
cg15877233	-0.0118628	0.661308	-4.23249	2.71835e-05	0.0426538	0.44688		chr7	40611688	+	OpenSea	Body	C7orf10
cg19764841	0.00994573	0.271233	4.23364	2.70487e-05	0.0426149	0.44614		chr20	62368565	+	N_Shore	5'UTR;5'UTR;5'UTR	LIME1;LIME1;LIME1
cg27184903	-0.014694	0.368139	-4.23433	2.69688e-05	0.0426149	0.445509		chr15	29285727	+	OpenSea	5'UTR;5'UTR	APBA2;APBA2
cg08943494	0.0367202	0.608393	4.23374	2.70371e-05	0.0426149	0.44216		chr11	36422615	+	OpenSea	5'UTR;5'UTR;1stExon;5'UTR;Body	PRR5L;PRR5L;PRR5L;PRR5L;PRR5L
cg20741479	0.0123695	0.41433	4.226	2.79529e-05	0.0436842	0.424013		chr11	12768311	-	OpenSea	5'UTR	TEAD1
cg16981421	-0.00836519	0.882767	-4.21904	2.88016e-05	0.0443341	0.413524		chr22	50529071	-	Island	Body;Body;Body	MOV10L1;MOV10L1;MOV10L1
cg04999352	0.0137869	0.514232	4.2233	2.82787e-05	0.0440159	0.407342		chr11	63304614	-	OpenSea	Body	RARRES3
cg11747279	0.00982442	0.709377	4.21886	2.88235e-05	0.0443341	0.395239		chr17	21096632	-	OpenSea
cg17975423	0.0161687	0.446306	4.21884	2.88263e-05	0.0443341	0.393786		chr4	57594984	-	OpenSea
cg27509293	0.0117261	0.763963	4.21702	2.90522e-05	0.0445049	0.380309		chr6	14919597	-	OpenSea
cg11391608	0.00690937	0.881812	4.21006	2.99319e-05	0.0455555	0.353802		chr10	134283130	-	OpenSea
cg04352529	0.0191034	0.394978	4.20974	2.99731e-05	0.0455555	0.350228		chr2	173254813	+	OpenSea
cg25954315	0.0112706	0.278241	4.20615	3.04369e-05	0.0459003	0.345261		chr12	4257682	+	OpenSea
cg11643457	0.011333	0.836837	4.20871	3.01055e-05	0.045578	0.339611		chr12	80904153	+	OpenSea	Body	PTPRQ
cg05368730	0.00941406	0.119039	4.1994	3.13294e-05	0.0467012	0.322082		chr12	132657879	+	OpenSea
cg00382138	0.0208676	0.615904	4.20242	3.0927e-05	0.0464587	0.321749		chr4	110723299	+	OpenSea	1stExon;5'UTR	CFI;CFI
cg05351447	0.0142469	0.789757	4.20033	3.1205e-05	0.0466953	0.313946		chr10	119120604	+	OpenSea	Body	PDZD8
cg19360969	0.013805	0.368441	4.19366	3.2106e-05	0.0474786	0.284773		chr13	41226961	-	OpenSea	Body	FOXO1
cg22907232	-0.0192978	0.62853	-4.19329	3.21578e-05	0.0474786	0.283531		chr3	12486268	+	OpenSea
cg08735211	0.0203343	0.347756	4.19285	3.22184e-05	0.0474786	0.282738		chr6	32920657	-	OpenSea	Body	HLA-DMA
cg09827745	0.014462	0.413648	4.19	3.2612e-05	0.0478765	0.272092		chr17	72898015	-	OpenSea
cg06408559	0.0159921	0.635086	4.18734	3.29849e-05	0.0482413	0.258391		chr1	212963092	-	N_Shore	Body;Body	NSL1;NSL1
cg14868453	-0.0119991	0.614134	-4.18602	3.31701e-05	0.0483298	0.253181		chr2	101996840	-	OpenSea	Body	CREG2
cg00528492	0.00986494	0.887086	4.18441	3.33991e-05	0.0483456	0.252157		chr6	32408863	-	OpenSea	Body	HLA-DRA
cg16103712	0.0241055	0.494565	4.18232	3.36974e-05	0.0483456	0.242056		chr8	99023869	+	OpenSea	Body;Body	MATN2;MATN2
cg15326161	-0.0127825	0.607467	-4.18184	3.37663e-05	0.0483456	0.241299		chr2	10132001	-	OpenSea	Body	GRHL1
cg26893515	0.0140239	0.720775	4.18241	3.36844e-05	0.0483456	0.241112		chr8	129342187	-	OpenSea
cg23314756	0.0154964	0.650169	4.17906	3.41688e-05	0.0483456	0.237486		chr15	59703010	-	OpenSea
cg19274030	0.0227402	0.623594	4.18145	3.38235e-05	0.0483456	0.237035		chr3	98489745	+	OpenSea	5'UTR;5'UTR;5'UTR;Body;Body;Body	ST3GAL6;ST3GAL6;ST3GAL6;ST3GAL6;ST3GAL6;ST3GAL6
cg02669047	0.00970121	0.105183	4.17989	3.40489e-05	0.0483456	0.235707		chr1	206931233	-	OpenSea
cg21404980	0.0141848	0.314692	4.17873	3.4217e-05	0.0483456	0.22805		chr8	144599027	+	N_Shelf	Body	ZC3H3
cg05181279	0.00933195	0.762493	4.17736	3.44168e-05	0.0483456	0.224932		chr11	11982794	+	OpenSea
cg01893462	0.0111116	0.815715	4.17672	3.45108e-05	0.0483456	0.221937		chr7	139423617	+	OpenSea	Body;Body	HIPK2;HIPK2
cg17945422	0.0190976	0.561845	4.17643	3.45532e-05	0.0483456	0.212835		chr18	76483175	+	N_Shelf
cg14681242	-0.0129427	0.752582	-4.17333	3.50118e-05	0.0488112	0.208299		chr17	47651550	+	N_Shore	TSS200	LOC100288866
cg11934771	0.0129382	0.268265	4.17238	3.51537e-05	0.0488333	0.200116		chr6	31021796	-	OpenSea	TSS200	HCG22
cg00636922	0.0154952	0.623053	4.17014	3.54908e-05	0.0490278	0.19166		chr10	44395010	-	OpenSea
cg19913563	0.0183068	0.593294	4.16909	3.56494e-05	0.0490278	0.189954		chr6	30720261	-	OpenSea
cg26572435	0.0109191	0.39381	4.16893	3.56732e-05	0.0490278	0.184152		chr22	44589353	+	OpenSea	Body;Body	PARVG;PARVG
cg03006193	0.0153427	0.531201	4.16729	3.59223e-05	0.0490749	0.182		chr7	2078036	-	OpenSea	Body;Body;Body;Body;Body	MAD1L1;MAD1L1;MAD1L1;MAD1L1;MAD1L1
cg06419239	-0.0134072	0.768133	-4.16704	3.59608e-05	0.0490749	0.176391		chr6	129966761	-	OpenSea	Body	ARHGAP18
cg09154880	0.0115454	0.762396	4.16482	3.63012e-05	0.049193	0.165552		chr6	32813715	+	S_Shore	Body;TSS1500	TAP1;PSMB8
cg00289969	0.0104265	0.801651	4.16319	3.6554e-05	0.049363	0.164311		chr17	62185243	-	OpenSea	Body	ERN1
cg27005487	-0.0125111	0.53006	-4.16509	3.62591e-05	0.049193	0.163414		chr17	59484388	-	N_Shore	Body	TBX2
cg23182003	0.0179026	0.401112	4.1613	3.68471e-05	0.0495862	0.153265		chr6	117003752	+	S_Shore	Body	KPNA5

## Sheet: Table I
Probe	logFC	AveExpr	t	P.Value	adj.P.Val	B		chr	pos	strand	Relation_to_Island	UCSC_RefGene_Group	UCSC_RefGene_Name
cg26027170	0.00345793	0.301501	5.79151	1.22246e-08	0.00473786	6.39587		chr17	37394705	+	OpenSea
cg19736654	-0.00190285	0.833635	-5.52858	5.16583e-08	0.00579309	5.00663		chr19	6746221	-	Island	Body	TRIP10
cg14656043	0.00435104	0.328908	5.46609	7.21702e-08	0.00579309	4.66006		chr10	35419996	+	S_Shelf	5'UTR;5'UTR;5'UTR;5'UTR;5'UTR;5'UTR	CREM;CREM;CREM;CREM;CREM;CREM
cg18422587	0.0046219	0.112852	5.45593	7.61784e-08	0.00579309	4.61684		chr7	3134670	+	OpenSea
cg08960443	0.00543117	0.475562	5.44221	8.19364e-08	0.00579309	4.53483		chr9	140066947	-	N_Shore	TSS1500	TMEM210
cg25049210	0.00837299	0.69189	5.42459	8.99554e-08	0.00579309	4.45854		chr3	30495126	-	OpenSea
cg16581631	0.00153016	0.917611	5.39597	1.04631e-07	0.00579309	4.31002		chr8	83170486	-	OpenSea
cg10020892	0.00429531	0.144365	5.28858	1.83371e-07	0.00888143	3.75526		chr1	147016901	-	OpenSea	5'UTR	BCL9
cg16536918	0.00435377	0.676481	5.2629	2.09398e-07	0.00888143	3.63088		chr20	3065403	-	S_Shore	TSS200	AVP
cg04740205	0.00437286	0.626616	5.22572	2.53548e-07	0.00888143	3.44145		chr11	82871065	+	S_Shelf	Body	PCF11
cg23007418	0.00302707	0.518631	5.18862	3.06516e-07	0.00888143	3.26811		chr17	76731885	-	OpenSea	Body;Body	CYTH1;CYTH1
cg22699285	0.00358819	0.324835	5.18971	3.04815e-07	0.00888143	3.26329		chr12	107763727	-	OpenSea	Body	BTBD11
cg01346147	0.00292861	0.80268	5.1822	3.16715e-07	0.00888143	3.23716		chr6	36317409	+	OpenSea
cg03566881	0.0024847	0.873142	5.17967	3.2082e-07	0.00888143	3.21957		chr1	202210983	+	OpenSea	Body;Body;Body	LGR6;LGR6;LGR6
cg06356306	0.00336922	0.791664	5.15699	3.60004e-07	0.00930175	3.09996		chr6	84419827	-	S_Shore	TSS1500;TSS1500;TSS1500;TSS1500;TSS1500;TSS1500	SNAP91;SNAP91;SNAP91;SNAP91;SNAP91;SNAP91
cg19590421	0.00359469	0.640579	5.09617	4.89373e-07	0.00969551	2.80996		chr14	51327604	-	OpenSea
cg05960182	0.0034617	0.319303	5.08821	5.0933e-07	0.00969551	2.76071		chr1	16160360	-	N_Shore
cg05394561	0.00376504	0.616732	5.07752	5.37365e-07	0.00969551	2.71702		chr17	39465682	-	OpenSea	TSS200	KRTAP16-1
cg20068209	0.00483193	0.42943	5.07794	5.36235e-07	0.00969551	2.71273		chr6	75988568	-	OpenSea	Body;Body	TMEM30A;TMEM30A
cg19333758	0.00483527	0.368299	5.07717	5.38292e-07	0.00969551	2.7062		chr12	48135549	-	OpenSea	Body;Body;Body	RAPGEF3;RAPGEF3;RAPGEF3
cg14973857	0.00321762	0.141066	5.0668	5.66956e-07	0.00969551	2.65947		chr6	88509429	+	OpenSea	Body	LOC101928911
cg01899130	0.00786716	0.435216	5.05727	5.94586e-07	0.00969551	2.61548		chr14	55348681	-	OpenSea	Body;Body;Body;Body	GCH1;GCH1;GCH1;GCH1
cg23539450	0.00237924	0.842621	5.05384	6.04877e-07	0.00969551	2.60398		chr13	49155078	+	OpenSea	TSS200	LINC00462
cg06791426	0.00359794	0.30689	5.04562	6.30166e-07	0.00969551	2.55921		chr12	133135361	+	Island	Body	FBRSL1
cg06687489	0.00416984	0.463729	5.04226	6.4078e-07	0.00969551	2.54704		chr15	52587077	+	N_Shore	Body	MYO5C
cg24296397	0.00405609	0.696899	5.03926	6.50422e-07	0.00969551	2.52357		chr3	49692537	+	S_Shelf	Body	BSN
cg01470610	0.00284329	0.203545	4.99058	8.27885e-07	0.0118838	2.28934		chr13	49946235	-	OpenSea	Body;Body;Body;Body;Body	CAB39L;CAB39L;CAB39L;CAB39L;CAB39L
cg12758082	0.00267324	0.349362	4.98108	8.67588e-07	0.0119287	2.2495		chr13	113407769	+	N_Shelf	Body;Body	ATP11A;ATP11A
cg22692692	0.00444149	0.513761	4.97531	8.92571e-07	0.0119287	2.21815		chr3	194432892	-	OpenSea	Body	LOC100507391
cg05368730	0.00253554	0.118731	4.9645	9.41341e-07	0.0121612	2.19068		chr12	132657879	+	OpenSea
cg19839221	0.00477641	0.612827	4.95433	9.89511e-07	0.0123711	2.11854		chr17	7787027	-	N_Shore	TSS1500	CHD3
cg20734092	0.00582856	0.612984	4.91438	1.20292e-06	0.0145692	1.94011		chr10	22546132	+	S_Shelf	Body	LOC100130992
cg02368788	0.00513056	0.610315	4.89551	1.31855e-06	0.0150303	1.85894		chr3	117173370	+	OpenSea
cg16725984	0.00876345	0.600396	4.89602	1.3153e-06	0.0150303	1.85197		chr16	89735184	+	Island	Body	C16orf55
cg21640060	0.00455897	0.251938	4.87726	1.44056e-06	0.0156389	1.76025		chr1	175489604	-	OpenSea	5'UTR	TNR
cg05661346	0.00270933	0.420855	4.87553	1.45265e-06	0.0156389	1.75822		chr14	61801853	+	OpenSea	Body	PRKCH
cg04878826	0.00272234	0.58923	4.86357	1.53913e-06	0.0158574	1.70624		chr1	117398001	+	OpenSea
cg15445952	0.00380073	0.55843	4.86148	1.55477e-06	0.0158574	1.69718		chr22	43653574	-	OpenSea	Body	SCUBE1
cg16063640	-0.00294064	0.365268	-4.84479	1.68502e-06	0.015902	1.60899		chr10	102807511	+	N_Shore
cg13245626	0.0061178	0.530385	4.84333	1.69692e-06	0.015902	1.60111		chr4	75558301	+	OpenSea
cg09143713	0.00355338	0.388057	4.84233	1.70512e-06	0.015902	1.59858		chr20	9141615	+	OpenSea	5'UTR;5'UTR	PLCB4;PLCB4
cg26590588	0.0041564	0.374212	4.84013	1.72327e-06	0.015902	1.58422		chr14	61790096	-	S_Shore	Body	PRKCH
cg24824128	0.00564551	0.585849	4.81964	1.90139e-06	0.015915	1.49066		chr1	28202085	-	S_Shelf	Body;Body;Body;Body;Body	THEMIS2;THEMIS2;THEMIS2;THEMIS2;THEMIS2
cg04174091	0.00308104	0.642744	4.80582	2.03141e-06	0.015915	1.43382		chr11	122935222	-	S_Shore
cg26931934	0.0031954	0.209842	4.79997	2.08898e-06	0.015915	1.40838		chr17	47419801	-	OpenSea	5'UTR;5'UTR	ZNF652;ZNF652
cg05562612	0.00362213	0.775755	4.7993	2.09574e-06	0.015915	1.40191		chr22	31558631	+	S_Shelf	5'UTR;5'UTR;Body;Body;Body;Body	RNF185;RNF185;RNF185;RNF185;RNF185;RNF185
cg17133774	0.00399246	0.240747	4.79432	2.14609e-06	0.015915	1.37814		chr1	6198667	+	N_Shelf	Body	CHD5
cg24914185	0.00359382	0.732243	4.79376	2.15192e-06	0.015915	1.37457		chr2	200663789	-	OpenSea
cg09331651	-0.00508791	0.711687	-4.79055	2.18506e-06	0.015915	1.3631		chr16	87100066	+	OpenSea
cg20622131	0.00214374	0.800485	4.79195	2.1705e-06	0.015915	1.36207		chr15	78917612	+	S_Shelf	Body	CHRNB4
cg11415687	0.00210027	0.10702	4.78375	2.25704e-06	0.015915	1.3353		chr17	4806623	-	S_Shore	TSS1500	CHRNE
cg04488894	0.0058851	0.321582	4.78534	2.24005e-06	0.015915	1.33435		chr10	5067466	-	OpenSea
cg04621850	0.00379369	0.375556	4.78583	2.23481e-06	0.015915	1.33289		chr9	140067121	+	N_Shore	TSS1500	TMEM210
cg20513976	0.00237481	0.531558	4.78123	2.28432e-06	0.015915	1.32283		chr20	62367893	-	N_Shore	TSS200	LIME1
cg03006193	0.00381976	0.531925	4.77965	2.30158e-06	0.015915	1.31334		chr7	2078036	-	OpenSea	Body;Body;Body;Body;Body	MAD1L1;MAD1L1;MAD1L1;MAD1L1;MAD1L1
cg09150130	0.00430448	0.669372	4.77283	2.37745e-06	0.015915	1.28604		chr20	3083101	-	OpenSea
cg09709426	0.0034722	0.274002	4.7734	2.37103e-06	0.015915	1.28278		chr3	45911521	+	OpenSea	5'UTR;Body	LZTFL1;LZTFL1
cg07624582	0.00476945	0.5337	4.77245	2.3817e-06	0.015915	1.28019		chr9	14271314	+	OpenSea	Body;Body;Body	NFIB;NFIB;NFIB
cg19816586	0.00412749	0.656817	4.76564	2.46006e-06	0.0160833	1.25574		chr12	79796307	-	OpenSea	Body;Body;Body	SYT1;SYT1;SYT1
cg13067635	0.00324969	0.207093	4.7631	2.48988e-06	0.0160833	1.22988		chr1	5526684	-	OpenSea
cg22504849	0.00215808	0.125775	4.75619	2.57283e-06	0.0163467	1.20792		chr5	171385088	-	OpenSea	Body;Body;Body	FBXW11;FBXW11;FBXW11
cg25551168	0.00383593	0.4937	4.74915	2.66001e-06	0.016628	1.16637		chr20	3065343	-	S_Shore	5'UTR;1stExon	AVP;AVP
cg21155834	0.0025874	0.133215	4.74325	2.73541e-06	0.016828	1.14205		chr2	149282209	-	OpenSea
cg11387576	0.00309866	0.125768	4.73564	2.83555e-06	0.0171714	1.1135		chr9	18260848	-	OpenSea
cg13954212	0.00274815	0.175196	4.7252	2.97866e-06	0.0177551	1.06092		chr18	64911532	-	OpenSea
cg00420390	0.00231937	0.886207	4.72203	3.02356e-06	0.0177551	1.04485		chr7	2256023	+	OpenSea	Body;Body;Body;Body;Body	MAD1L1;MAD1L1;MAD1L1;MAD1L1;MAD1L1
cg11731280	0.00445684	0.644291	4.71165	3.17493e-06	0.0183658	0.995523		chr9	140066934	-	N_Shore	TSS1500	TMEM210
cg23911696	0.0031923	0.276031	4.68676	3.56812e-06	0.0201212	0.885434		chr12	62652900	-	N_Shore	TSS1500;TSS1500;TSS1500;TSS1500	USP15;USP15;USP15;MIR6125
cg16002234	0.0057721	0.770364	4.68003	3.68233e-06	0.0201212	0.872755		chr12	67836379	+	OpenSea
cg06478995	0.00447446	0.436504	4.68198	3.64883e-06	0.0201212	0.866817		chr6	117003718	-	S_Shore	Body	KPNA5
cg14267542	0.00264496	0.19044	4.67981	3.68607e-06	0.0201212	0.851103		chr9	138372897	-	S_Shore	5'UTR	KIAA0649
cg18765405	0.00219178	0.824517	4.6663	3.92614e-06	0.0207557	0.79925		chr5	134644263	-	OpenSea
cg00052692	0.00476729	0.562298	4.66142	4.01651e-06	0.0207557	0.788361		chr12	122442863	+	OpenSea
cg07495470	0.00242906	0.516939	4.66494	3.95106e-06	0.0207557	0.784341		chr22	43009195	+	N_Shore	Body;Body	POLDIP3;POLDIP3
cg18158306	0.00322343	0.354021	4.66276	3.99143e-06	0.0207557	0.782275		chr12	133135032	-	N_Shore	Body	FBRSL1
cg17394978	0.00369124	0.598005	4.65506	4.13731e-06	0.0207577	0.755698		chr5	131824502	+	N_Shore	Body	IRF1
cg08726900	0.00438142	0.402003	4.65366	4.16431e-06	0.0207577	0.745139		chr16	89550474	-	OpenSea	5'UTR	ANKRD11
cg27239243	0.00227091	0.179143	4.64804	4.27461e-06	0.0207577	0.718892		chr2	101945867	-	OpenSea
cg21201401	0.00280265	0.469185	4.64808	4.27389e-06	0.0207577	0.714102		chr20	62367884	-	N_Shore	TSS200	LIME1
cg17100197	0.0039898	0.614633	4.64493	4.33675e-06	0.0207577	0.705244		chr12	122513918	+	N_Shelf
cg14511702	0.00218528	0.791847	4.63961	4.44538e-06	0.0207577	0.692558		chr14	23003325	+	OpenSea
cg12405088	0.00607741	0.492829	4.64113	4.41407e-06	0.0207577	0.678334		chr22	43257120	-	S_Shelf
cg09413378	0.00244572	0.18242	4.64051	4.42679e-06	0.0207577	0.675228		chr3	123140729	+	OpenSea	Body	ADCY5
cg05852395	-0.00198005	0.68702	-4.63042	4.63878e-06	0.0214029	0.650636		chr17	72589093	-	OpenSea	TSS1500;3'UTR	CD300LD;C17orf77
cg04632887	0.0040565	0.714744	4.62623	4.72988e-06	0.0214854	0.612141		chr20	3065559	+	S_Shore	TSS200	AVP
cg10819495	0.00257235	0.705714	4.62316	4.7974e-06	0.0214854	0.602297		chr8	75735552	-	OpenSea	TSS1500	PI15
cg11212234	-0.00372961	0.548174	-4.61954	4.87841e-06	0.0214854	0.592788		chr5	74353351	+	S_Shelf
cg09361367	0.00304506	0.836501	4.61957	4.87785e-06	0.0214854	0.589763		chr10	53462824	-	S_Shelf	Body;Body	PRKG1;PRKG1
cg08204891	0.00162695	0.921745	4.61128	5.06831e-06	0.022071	0.555965		chr20	49434388	-	OpenSea	Body;Body;Body	BCAS4;BCAS4;BCAS4
cg04347477	0.0060082	0.555834	4.60782	5.14995e-06	0.0221773	0.528845		chr12	125002007	+	Island	5'UTR;5'UTR	NCOR2;NCOR2
cg11087049	0.00205249	0.118498	4.60048	5.32733e-06	0.0223486	0.500601		chr14	51296586	-	N_Shore	5'UTR;5'UTR;5'UTR	NIN;NIN;NIN
cg14186145	0.00533817	0.550611	4.59831	5.38065e-06	0.0223486	0.494505		chr3	132167655	-	OpenSea	Body	DNAJC13
cg12205270	0.00351278	0.497428	4.59524	5.45728e-06	0.0223486	0.482454		chr17	76731088	+	OpenSea	Body;Body	CYTH1;CYTH1
cg09827745	0.00357932	0.414105	4.59231	5.53147e-06	0.0223486	0.467039		chr17	72898015	-	OpenSea
cg20228124	0.0031116	0.676806	4.58738	5.65828e-06	0.0223486	0.451062		chr15	62846656	+	OpenSea
cg02017450	0.00691215	0.542024	4.58642	5.68339e-06	0.0223486	0.44278		chr10	10631670	+	OpenSea
cg06419239	-0.00311794	0.767581	-4.58429	5.73937e-06	0.0223486	0.439632		chr6	129966761	-	OpenSea	Body	ARHGAP18
cg21086113	0.00430909	0.242908	4.58418	5.74224e-06	0.0223486	0.435391		chr16	27760233	+	OpenSea	Body	KIAA0556
cg08787832	0.00286595	0.217671	4.5835	5.76016e-06	0.0223486	0.427391		chr6	34452932	-	OpenSea	5'UTR	PACSIN1
cg26195586	0.0027377	0.437809	4.57957	5.86502e-06	0.0223486	0.417735		chr5	138532335	-	N_Shore	5'UTR;5'UTR	SIL1;SIL1
cg01673485	0.00343074	0.589689	4.58036	5.84395e-06	0.0223486	0.41404		chr6	42391208	+	OpenSea	5'UTR;5'UTR	TRERF1;TRERF1
cg19152802	0.00422961	0.693273	4.57519	5.98414e-06	0.0223486	0.390465		chr5	109849887	-	OpenSea	TSS1500;Body	MIR548F3;TMEM232
cg01167556	0.00277485	0.326656	4.57295	6.04581e-06	0.0223486	0.38834		chr12	56323639	-	N_Shelf	TSS1500	DGKA
cg04388124	0.00357685	0.484018	4.57325	6.0377e-06	0.0223486	0.38369		chr16	10870426	+	OpenSea	Body	TVP23A
cg11046734	0.00379066	0.301214	4.57264	6.05467e-06	0.0223486	0.379255		chr17	72898009	-	OpenSea
cg19744173	0.00289525	0.316149	4.56783	6.18946e-06	0.022548	0.356364		chr2	112913178	+	N_Shelf	Body;Body	FBLN7;FBLN7
cg21363233	0.0050846	0.501993	4.56658	6.22505e-06	0.022548	0.355554		chr12	76178654	-	OpenSea
cg20417154	0.00349753	0.526154	4.5628	6.33358e-06	0.0227287	0.33295		chr12	123944398	+	S_Shore	5'UTR;1stExon;5'UTR;Body	SNRNP35;SNRNP35;SNRNP35;SNRNP35
cg01305625	-0.00242425	0.724309	-4.54158	6.97844e-06	0.0246006	0.244689		chr5	131593812	+	Island	Body;Body	PDLIM4;PDLIM4
cg02019495	0.00256442	0.177585	4.54146	6.98217e-06	0.0246006	0.235542		chr20	43599168	+	S_Shelf	Body	STK4
cg05988980	0.00297233	0.188655	4.5385	7.07703e-06	0.0247102	0.234478		chr10	73582215	+	OpenSea	Body;Body;Body	PSAP;PSAP;PSAP
cg06922359	0.00149132	0.924401	4.53242	7.27566e-06	0.0247896	0.226593		chr19	47567089	-	OpenSea
cg19360969	0.00340112	0.36912	4.53453	7.20622e-06	0.0247896	0.207283		chr13	41226961	-	OpenSea	Body	FOXO1
cg21131729	-0.00316548	0.453799	-4.53163	7.30201e-06	0.0247896	0.203301		chr20	555298	-	OpenSea
cg00743641	0.00288239	0.762789	4.52603	7.49022e-06	0.0247896	0.172276		chr14	72883729	-	OpenSea	Body;Body;Body;Body;Body;Body;Body;Body;Body;Body	RGS6;RGS6;RGS6;RGS6;RGS6;RGS6;RGS6;RGS6;RGS6;RGS6
cg15617775	0.00272169	0.147462	4.52736	7.44511e-06	0.0247896	0.171115		chr7	1959607	+	OpenSea	Body;Body;Body;Body;Body;Body	MAD1L1;MAD1L1;MAD1L1;MAD1L1;MAD1L1;MAD1L1
cg14774445	0.00299939	0.682019	4.52166	7.64031e-06	0.0247896	0.162622		chr10	98755748	+	OpenSea
cg14455176	-0.00218821	0.24741	-4.5225	7.61126e-06	0.0247896	0.162193		chr1	156785998	+	S_Shore	TSS200;Body;Body;Body;Body;Body	SH2D2A;SH2D2A;SH2D2A;SH2D2A;SH2D2A;NTRK1
cg17344149	0.00344243	0.267597	4.52173	7.6382e-06	0.0247896	0.15995		chr11	3817692	-	N_Shore	5'UTR;TSS1500;5'UTR;TSS1500;TSS1500;5'UTR;TSS1500;5'UTR;TSS1500	NUP98;PGAP2;NUP98;PGAP2;PGAP2;NUP98;PGAP2;NUP98;PGAP2
cg19155346	0.00332951	0.346285	4.52066	7.67542e-06	0.0247896	0.146476		chr1	112054157	-	OpenSea	Body;Body	TMIGD3;TMIGD3
cg13687834	0.00449136	0.23919	4.51604	7.83777e-06	0.0249013	0.134702		chr10	3514783	+	OpenSea
cg15781526	0.00223689	0.878199	4.51251	7.96437e-06	0.0249013	0.123024		chr1	19688050	+	OpenSea	Body;Body;Body;Body	CAPZB;CAPZB;CAPZB;CAPZB
cg18982976	0.00491082	0.551838	4.5109	8.02263e-06	0.0249013	0.114795		chr17	61116857	+	OpenSea	Body;Body	TANC2;MIR548W
cg13874780	-0.00276523	0.316122	-4.50718	8.15914e-06	0.0249013	0.0981638		chr7	155164294	-	N_Shore
cg00980870	-0.00437327	0.773849	-4.50769	8.14032e-06	0.0249013	0.0950894		chr9	133643478	-	OpenSea	Body	ABL1
cg05961022	0.00285549	0.728459	4.50543	8.22401e-06	0.0249013	0.0919241		chr19	19780661	-	S_Shore	5'UTR;Body	ZNF101;ZNF101
cg17344060	0.00407484	0.235034	4.50549	8.22195e-06	0.0249013	0.0857648		chr1	94345166	+	S_Shore	TSS1500	DNTTIP2
cg03750061	0.0031346	0.693785	4.50296	8.31656e-06	0.024965	0.0835645		chr10	119131167	-	N_Shelf	Body	PDZD8
cg20454518	0.00429695	0.521343	4.50576	8.21178e-06	0.0249013	0.0797613		chr12	133135463	+	Island	Body	FBRSL1
cg12103569	0.00340337	0.313235	4.49975	8.43829e-06	0.024965	0.0700561		chr12	132258560	-	OpenSea	Body	SFRS8
cg12732215	0.00402874	0.224127	4.49977	8.43744e-06	0.024965	0.0565642		chr3	37795217	-	OpenSea	Body;Body	ITGA9-AS1;ITGA9
cg13897325	0.0015595	0.882889	4.49352	8.67918e-06	0.0251028	0.0440798		chr9	37918958	-	OpenSea	3'UTR	SHB
cg10972127	-0.00274556	0.769583	-4.4953	8.60988e-06	0.0251028	0.0426387		chr6	107967104	+	OpenSea	3'UTR	SOBP
cg16705546	0.00394619	0.254179	4.49364	8.67457e-06	0.0251028	0.0369659		chr16	85936666	+	S_Shelf	Body	IRF8
cg03295554	0.00468149	0.610387	4.49142	8.76184e-06	0.0251542	0.0235259		chr11	128395450	+	S_Shelf	Body	ETS1
cg17381396	0.00346204	0.603927	4.48807	8.89565e-06	0.0253506	0.0120584		chr1	10527895	-	OpenSea	Body;Body	DFFA;DFFA
cg07383652	0.00450667	0.755204	4.48279	9.11011e-06	0.0257722	-0.0121961		chr4	120206463	+	OpenSea	Body	USP53
cg12331471	0.00339925	0.33101	4.47739	9.33418e-06	0.0259297	-0.0231733		chr2	231282369	+	OpenSea	ExonBnd;ExonBnd;ExonBnd;ExonBnd;ExonBnd;Body;Body;5'UTR;Body;Body;Body	SP100;SP100;SP100;SP100;SP100;SP100;SP100;SP100;SP100;SP100;SP100
cg24951593	0.00239294	0.122942	4.47656	9.36946e-06	0.0259297	-0.0293483		chr11	3817820	-	N_Shore	5'UTR;TSS1500;5'UTR;TSS1500;TSS1500;5'UTR;TSS1500;5'UTR;TSS1500	NUP98;PGAP2;NUP98;PGAP2;PGAP2;NUP98;PGAP2;NUP98;PGAP2
cg01795822	0.00433192	0.401	4.47846	9.28947e-06	0.0259297	-0.0350363		chr1	10528093	-	OpenSea	Body;Body	DFFA;DFFA
cg00841845	0.00520864	0.56919	4.47505	9.4334e-06	0.0259297	-0.0453784		chr3	190971168	-	OpenSea
cg10921592	0.0044704	0.757324	4.47316	9.51389e-06	0.0259668	-0.0545951		chr6	33039414	+	OpenSea	Body	HLA-DPA1
cg03760309	0.00301201	0.792868	4.47032	9.63638e-06	0.0261172	-0.069086		chr17	57923201	-	OpenSea
cg16790511	-0.00509004	0.590321	-4.46815	9.73094e-06	0.0261903	-0.0715867		chr16	87100116	+	OpenSea
cg14964970	0.00296097	0.195395	4.46307	9.95543e-06	0.0262613	-0.0962355		chr9	123698562	+	OpenSea
cg25201165	0.00423149	0.647343	4.46278	9.96844e-06	0.0262613	-0.100836		chr18	60458895	+	OpenSea	Body	PHLPP1
cg16993186	0.002779	0.618997	4.46133	1.00336e-05	0.0262613	-0.104126		chr10	11224102	-	OpenSea	Body;Body;Body;Body	CELF2;CELF2;CELF2;CELF2
cg17747781	0.00458581	0.677613	4.45995	1.00961e-05	0.0262613	-0.107266		chr8	143383498	+	OpenSea	Body;Body	TSNARE1;TSNARE1
cg13532547	0.00398965	0.229907	4.46023	1.00831e-05	0.0262613	-0.116313		chr17	185957	-	S_Shore	5'UTR	RPH3AL
cg16399664	0.00372852	0.230702	4.45684	1.02378e-05	0.0264524	-0.125306		chr12	113417284	+	OpenSea	Body;Body;Body	OAS2;OAS2;OAS2
cg03245099	0.00517466	0.566819	4.45021	1.05469e-05	0.0270706	-0.153978		chr1	28201862	-	S_Shelf	Body;Body;Body;Body;Body	THEMIS2;THEMIS2;THEMIS2;THEMIS2;THEMIS2
cg00525964	0.00380981	0.527282	4.4443	1.08296e-05	0.0275937	-0.178286		chr5	10802174	+	OpenSea
cg04350530	0.00352787	0.651119	4.44091	1.09951e-05	0.0275937	-0.188691		chr4	140728329	-	OpenSea	Body	MAML3
cg21113478	0.0029641	0.564641	4.43868	1.11053e-05	0.0275937	-0.199028		chr3	36782467	+	OpenSea	TSS1500	DCLK3
cg22650425	0.00217477	0.193841	4.43952	1.10636e-05	0.0275937	-0.199547		chr7	6298689	-	OpenSea	Body	CYTH3
cg00382138	0.00490237	0.616887	4.43788	1.11452e-05	0.0275937	-0.201706		chr4	110723299	+	OpenSea	1stExon;5'UTR	CFI;CFI
cg08307171	0.00294844	0.799879	4.4333	1.13756e-05	0.0275937	-0.209314		chr19	1957775	-	Island	5'UTR	CSNK1G2
cg13750140	0.00330817	0.817355	4.43521	1.12789e-05	0.0275937	-0.211836		chr1	41688346	+	OpenSea	5'UTR;5'UTR;5'UTR;5'UTR	SCMH1;SCMH1;SCMH1;SCMH1
cg13121392	0.00281353	0.225472	4.43163	1.1461e-05	0.0275937	-0.225731		chr1	43401136	+	OpenSea	Body	SLC2A1
cg20782117	0.00473524	0.723539	4.43154	1.14653e-05	0.0275937	-0.228109		chr7	95865631	-	OpenSea	Body;Body;Body	SLC25A13;SLC25A13;SLC25A13
cg16534142	0.00352138	0.433735	4.43067	1.15099e-05	0.0275937	-0.22944		chr12	32261182	+	S_Shore	Body;Body	BICD1;BICD1
cg21458064	0.0024677	0.472113	4.42907	1.15928e-05	0.0275937	-0.234423		chr2	232878973	+	OpenSea	5'UTR;5'UTR;5'UTR;Body;Body	DIS3L2;DIS3L2;DIS3L2;DIS3L2;DIS3L2
cg00685116	0.00261403	0.553162	4.42745	1.16767e-05	0.0275937	-0.238839		chr12	65073632	+	OpenSea	Body;Body	RASSF3;RASSF3
cg20493718	-0.00268183	0.799196	-4.42695	1.1703e-05	0.0275937	-0.243087		chr17	80202979	-	Island	Body;3'UTR	CSNK1D;CSNK1D
cg23925513	-0.00189471	0.624127	-4.42474	1.18187e-05	0.0275937	-0.256945		chr17	6923526	+	N_Shore
cg09352285	0.00319208	0.154269	4.42569	1.1769e-05	0.0275937	-0.25698		chr20	47919910	+	OpenSea
cg24803390	0.00443214	0.733265	4.42185	1.19718e-05	0.0277839	-0.271438		chr1	56097923	+	OpenSea
cg21757973	0.00509748	0.239507	4.41776	1.21924e-05	0.0280989	-0.29201		chr10	25171393	+	OpenSea	Body;Body	PRTFDC1;PRTFDC1
cg17542517	0.00241019	0.484667	4.41609	1.2283e-05	0.0280989	-0.296774		chr19	17914473	+	OpenSea	5'UTR	B3GNT3
cg13530937	0.00378769	0.30166	4.41401	1.23975e-05	0.0280989	-0.300134		chr16	27760277	-	OpenSea	Body	KIAA0556
cg03814573	0.00265382	0.155911	4.41402	1.23969e-05	0.0280989	-0.30962		chr12	120691486	-	OpenSea	Body;Body;Body	PXN;PXN;PXN
cg22787724	0.00445482	0.585378	4.41018	1.26104e-05	0.0281392	-0.317565		chr6	156601006	+	OpenSea
cg14479837	0.00260084	0.765461	4.40978	1.26332e-05	0.0281392	-0.321641		chr12	129128018	+	OpenSea	Body	TMEM132C
cg20207982	0.00459397	0.586403	4.41139	1.25426e-05	0.0281392	-0.322893		chr6	149487922	+	OpenSea
cg11166877	0.00196614	0.116456	4.40629	1.28307e-05	0.0283438	-0.336232		chr13	28711268	-	N_Shore	Body;TSS1500	PAN3-AS1;PAN3
cg15031003	0.00260059	0.165275	4.40558	1.28713e-05	0.0283438	-0.344394		chr22	40490689	+	OpenSea	5'UTR	TNRC6B
cg12922093	0.00255764	0.683338	4.40015	1.31854e-05	0.0287092	-0.354421		chr7	24767644	+	OpenSea	5'UTR;Body;Body	DFNA5;DFNA5;DFNA5
cg25230907	0.00236997	0.866236	4.4004	1.31705e-05	0.0287092	-0.365748		chr13	20624124	+	OpenSea	Body;Body;Body;Body	ZMYM2;ZMYM2;ZMYM2;ZMYM2
cg27555390	-0.00205631	0.773793	-4.39586	1.34388e-05	0.0290795	-0.3805		chr19	45317810	-	S_Shore	Body;Body	BCAM;BCAM
cg23478124	0.00297607	0.509549	4.39225	1.36556e-05	0.0290795	-0.389909		chr11	85776966	-	N_Shelf	Body;Body	PICALM;PICALM
cg08919659	0.00257835	0.143145	4.3928	1.36222e-05	0.0290795	-0.391091		chr16	17458277	-	OpenSea	Body	XYLT1
cg00866476	0.00296032	0.172483	4.39391	1.35555e-05	0.0290795	-0.395443		chr2	95740682	-	N_Shore
cg00482389	0.0014682	0.902777	4.38241	1.42637e-05	0.0293723	-0.42662		chr3	45867935	+	OpenSea	Body;Body;Body;Body	LZTFL1;LZTFL1;LZTFL1;LZTFL1
cg14292572	0.00267489	0.597805	4.38466	1.41222e-05	0.0293723	-0.43064		chr12	67665055	+	S_Shore	Body	CAND1
cg24810429	0.00253325	0.839837	4.38272	1.42438e-05	0.0293723	-0.43495		chr15	80911444	-	OpenSea
cg04714030	0.00337956	0.363709	4.38266	1.42478e-05	0.0293723	-0.436101		chr10	32606973	-	OpenSea	Body;Body;5'UTR;Body	EPC1;EPC1;EPC1;EPC1
cg23638139	-0.00296097	0.715114	-4.3813	1.43338e-05	0.0293723	-0.441291		chr11	73104087	+	OpenSea	Body;Body	RELT;RELT
cg02158978	0.00293732	0.398965	4.38254	1.42555e-05	0.0293723	-0.446169		chr12	133134938	+	N_Shore	Body	FBRSL1
cg12819393	-0.00357978	0.625766	-4.38072	1.43707e-05	0.0293723	-0.446888		chr9	127240449	+	Island
cg01083159	0.00351332	0.39599	4.38027	1.43993e-05	0.0293723	-0.457291		chr15	78918220	-	OpenSea	Body;Body	CHRNB4;CHRNB4
cg12148585	0.00372507	0.492647	4.37569	1.46937e-05	0.0298159	-0.460759		chr2	208006420	+	OpenSea	Body;Body;Body;Body	KLF7;KLF7;KLF7;KLF7
cg00506306	0.00510138	0.614023	4.37306	1.48654e-05	0.0299322	-0.483002		chr7	51207974	-	OpenSea	Body;Body;Body	COBL;COBL;COBL
cg04033301	0.00310713	0.667783	4.37245	1.49055e-05	0.0299322	-0.484905		chr1	19535472	-	N_Shore	Body	UBR4
cg19764841	0.00218505	0.271138	4.37083	1.50124e-05	0.0299914	-0.494593		chr20	62368565	+	N_Shore	5'UTR;5'UTR;5'UTR	LIME1;LIME1;LIME1
cg05339856	0.00141424	0.912295	4.36422	1.54565e-05	0.0305236	-0.503506		chr1	20465170	+	OpenSea	TSS1500	PLA2G2F
cg12264462	0.00201575	0.310553	4.36499	1.54042e-05	0.0305236	-0.507918		chr14	100574930	-	OpenSea	TSS1500;Body	MIR342;EVL
cg23417486	0.00437159	0.751881	4.36336	1.5515e-05	0.0305236	-0.513501		chr5	112548062	-	OpenSea	Body;Body	MCC;MCC
cg09530217	-0.00466199	0.551843	-4.35579	1.60415e-05	0.0313051	-0.539962		chr15	101728353	+	OpenSea	Body	CHSY1
cg15393364	0.00195652	0.753299	4.35533	1.60738e-05	0.0313051	-0.540531		chr13	44773532	-	OpenSea
cg04322572	-0.00484351	0.652074	-4.35216	1.62994e-05	0.0315858	-0.561763		chr10	43447618	+	OpenSea
cg19175928	0.00305377	0.789642	4.34494	1.68251e-05	0.0324423	-0.593271		chr4	70625781	+	OpenSea	5'UTR	SULT1B1
cg08025812	0.00272122	0.258928	4.34058	1.71504e-05	0.0328723	-0.613512		chr6	127421952	-	OpenSea
cg16964184	0.00476231	0.643043	4.33968	1.72178e-05	0.0328723	-0.620689		chr10	91411848	-	OpenSea
cg01135863	0.00325525	0.227471	4.33046	1.79282e-05	0.0340608	-0.661564		chr4	17788258	+	OpenSea
cg19913563	0.00428434	0.594178	4.32426	1.84217e-05	0.0346323	-0.67619		chr6	30720261	-	OpenSea
cg15064151	0.00274924	0.5602	4.32326	1.8502e-05	0.0346323	-0.683568		chr5	130868214	-	OpenSea	Body;Body;Body;Body;Body;Body	RAPGEF6;RAPGEF6;RAPGEF6;RAPGEF6;RAPGEF6;RAPGEF6
cg26708427	0.0023122	0.81795	4.32068	1.87118e-05	0.0346323	-0.68896		chr18	3250274	+	S_Shelf	5'UTR	MYL12A
cg01803294	0.00288185	0.706145	4.32378	1.84604e-05	0.0346323	-0.695949		chr5	54239929	+	OpenSea
cg25368836	0.00282437	0.61408	4.32027	1.87455e-05	0.0346323	-0.699197		chr1	235462326	-	OpenSea	Body;Body;Body	ARID4B;ARID4B;ARID4B
cg04999352	0.00301674	0.514568	4.31984	1.87811e-05	0.0346323	-0.700363		chr11	63304614	-	OpenSea	Body	RARRES3
cg18623216	0.0055298	0.548848	4.31894	1.88545e-05	0.0346323	-0.710241		chr3	155421970	-	OpenSea	5'UTR;1stExon	PLCH1;PLCH1
cg19396666	0.00260047	0.793364	4.31382	1.92813e-05	0.0351218	-0.724586		chr10	125866280	+	OpenSea
cg27239408	0.00254548	0.815116	4.31357	1.93022e-05	0.0351218	-0.726017		chr17	179551	-	OpenSea	5'UTR;5'UTR;5'UTR;5'UTR;TSS1500;TSS1500	RPH3AL;RPH3AL;RPH3AL;RPH3AL;LOC100506388;LOC100506388
cg22411549	0.00424433	0.141834	4.31019	1.9589e-05	0.0353073	-0.737163		chr14	54636408	-	OpenSea
cg04414297	0.00377945	0.382394	4.30987	1.96164e-05	0.0353073	-0.741463		chr16	5167362	+	OpenSea
cg24351658	0.00181816	0.40862	4.30916	1.96775e-05	0.0353073	-0.746936		chr1	42126724	-	N_Shore	5'UTR;5'UTR	HIVEP3;HIVEP3
cg10201370	-0.00158558	0.634055	-4.3043	2.00984e-05	0.0358284	-0.758145		chr17	7793976	+	OpenSea	Body;Body;Body	CHD3;CHD3;CHD3
cg06653796	0.00253995	0.357221	4.30192	2.03082e-05	0.0358284	-0.770312		chr20	62367805	-	N_Shore	TSS200	LIME1
cg12718972	0.00317781	0.486384	4.30296	2.02164e-05	0.0358284	-0.774088		chr17	1737862	-	OpenSea	Body	RPA1
cg00541544	0.00278773	0.299696	4.30159	2.03377e-05	0.0358284	-0.777025		chr22	39150255	+	N_Shore	5'UTR	UNC84B
cg17348495	0.00303936	0.669412	4.29931	2.05403e-05	0.0358712	-0.781694		chr2	120986182	+	OpenSea
cg05901196	0.00314586	0.390287	4.29585	2.08517e-05	0.0358712	-0.795848		chr10	61664954	+	N_Shore	Body	CCDC6
cg19274030	0.00500389	0.624653	4.29702	2.07456e-05	0.0358712	-0.799016		chr3	98489745	+	OpenSea	5'UTR;5'UTR;5'UTR;Body;Body;Body	ST3GAL6;ST3GAL6;ST3GAL6;ST3GAL6;ST3GAL6;ST3GAL6
cg03048432	0.00422594	0.609633	4.29764	2.06902e-05	0.0358712	-0.799496		chr14	51290751	-	OpenSea	5'UTR;5'UTR;TSS1500;5'UTR	NIN;NIN;NIN;NIN
cg11831006	0.00290592	0.432046	4.29657	2.07863e-05	0.0358712	-0.802339		chr3	125100635	+	OpenSea
cg23355492	-0.00331474	0.554547	-4.29513	2.09173e-05	0.0358712	-0.80639		chr17	45933593	-	OpenSea	TSS1500	SP6
cg19115490	0.00258552	0.212192	4.28953	2.14327e-05	0.0365931	-0.831797		chr6	37483925	-	OpenSea
cg00636922	0.00354055	0.623168	4.2858	2.17829e-05	0.037028	-0.841191		chr10	44395010	-	OpenSea
cg11457651	0.00244247	0.213833	4.28268	2.20792e-05	0.0370945	-0.856254		chr4	122228968	-	OpenSea
cg21132686	0.00292828	0.268873	4.28299	2.20496e-05	0.0370945	-0.860485		chr20	22795774	-	OpenSea
cg21945188	0.00453291	0.504443	4.28237	2.21092e-05	0.0370945	-0.867494		chr19	47617278	-	S_Shore	TSS1500	ZC3H4
cg27485596	0.00527403	0.372064	4.2802	2.23183e-05	0.0372771	-0.869702		chr13	111829530	-	OpenSea	Body;5'UTR;Body;Body	ARHGEF7;ARHGEF7;ARHGEF7;ARHGEF7
cg18587063	0.00304756	0.515225	4.27925	2.24104e-05	0.0372771	-0.872796		chr11	122940457	+	OpenSea
cg24758545	0.00214604	0.840026	4.27357	2.29685e-05	0.0378804	-0.883663		chr17	6998984	-	OpenSea
cg19790908	-0.00235507	0.693256	-4.27473	2.28538e-05	0.0378523	-0.894658		chr3	129279841	+	OpenSea	Body	PLXND1
cg04521626	0.00376218	0.482567	4.27138	2.31881e-05	0.0379186	-0.904272		chr17	4714200	-	S_Shelf	Body	PLD2
cg26732196	0.00234216	0.189867	4.27138	2.31875e-05	0.0379186	-0.908753		chr22	19843568	-	S_Shore	TSS1500;TSS1500	C22orf29;GNB1L
cg14214856	0.00327404	0.456628	4.26891	2.34375e-05	0.0379186	-0.917169		chr10	36965362	+	OpenSea
cg16014031	-0.00402765	0.467357	-4.26989	2.33376e-05	0.0379186	-0.917217		chr14	103050406	-	OpenSea
cg12915036	0.00359887	0.527006	4.26563	2.37719e-05	0.0380713	-0.917708		chr1	1297230	+	OpenSea	TSS200;5'UTR	MXRA8;MXRA8
cg18788940	-0.00309719	0.679165	-4.26403	2.39372e-05	0.0381783	-0.919039		chr11	20385085	-	N_Shore	TSS1500;TSS200;TSS1500;TSS200;TSS1500	HTATIP2;HTATIP2;HTATIP2;HTATIP2;HTATIP2
cg12503394	0.00368177	0.352237	4.26848	2.34809e-05	0.0379186	-0.91937		chr7	1596118	-	OpenSea	TSS200	TMEM184A
cg00717259	0.00331131	0.427933	4.26659	2.36732e-05	0.0380705	-0.923426		chr19	39742656	-	S_Shelf
cg12417775	0.00262121	0.624326	4.26206	2.41417e-05	0.03819	-0.928375		chr1	212463238	+	S_Shelf	Body	PPP2R5A
cg11147940	0.00284736	0.373188	4.26244	2.41022e-05	0.03819	-0.941449		chr1	51655986	+	OpenSea
cg08403778	0.00116123	0.907066	4.26083	2.42707e-05	0.0382381	-0.943182		chr10	95076544	-	OpenSea	Body;Body	MYOF;MYOF
cg14847379	0.00152814	0.899366	4.25568	2.48162e-05	0.0388284	-0.964681		chr20	62810902	-	S_Shore	5'UTR	MYT1
cg04852824	0.00239346	0.846905	4.25452	2.49405e-05	0.0388284	-0.972205		chr15	35989442	-	OpenSea	Body	DPH6-AS1
cg23366191	0.00299534	0.19551	4.25181	2.52335e-05	0.0389631	-0.978536		chr2	202050132	-	OpenSea	5'UTR;5'UTR;5'UTR;5'UTR;5'UTR;5'UTR;5'UTR	CASP10;CASP10;CASP10;CASP10;CASP10;CASP10;CASP10
cg12855906	0.0037505	0.502696	4.25315	2.50882e-05	0.0388937	-0.978672		chr21	44092508	-	S_Shelf	5'UTR;5'UTR;5'UTR;5'UTR;5'UTR;5'UTR;5'UTR;Body;Body;Body;Body;Body;Body;Body;Body;Body;Body;Body;Body;Body	PDE9A;PDE9A;PDE9A;PDE9A;PDE9A;PDE9A;PDE9A;PDE9A;PDE9A;PDE9A;PDE9A;PDE9A;PDE9A;PDE9A;PDE9A;PDE9A;PDE9A;PDE9A;PDE9A;PDE9A
cg13492490	0.00349059	0.748422	4.25447	2.49459e-05	0.0388284	-0.979543		chr15	75341993	+	OpenSea	3'UTR;3'UTR;3'UTR;3'UTR;3'UTR;3'UTR;Body	PPCDC;PPCDC;PPCDC;PPCDC;PPCDC;PPCDC;PPCDC
cg06642155	0.0024003	0.850985	4.24852	2.55942e-05	0.0393632	-0.993464		chr9	125795283	+	OpenSea	TSS1500;Body	GPR21;RABGAP1
cg21936292	0.00405677	0.557891	4.24746	2.57112e-05	0.0393867	-0.998855		chr6	126038744	-	OpenSea	Body	LOC643623
cg26095923	0.00408669	0.431111	4.24165	2.63626e-05	0.0402257	-1.02411		chr10	63747939	+	OpenSea	Body	ARID5B
cg22434421	0.00227459	0.841295	4.23886	2.66814e-05	0.0404218	-1.02805		chr1	25889997	-	OpenSea	Body	LDLRAP1
cg27633342	0.00298458	0.441604	4.23851	2.67211e-05	0.0404218	-1.04336		chr15	52588279	-	S_Shore	TSS1500	MYO5C
cg09565444	0.00284231	0.231705	4.23581	2.70329e-05	0.0404218	-1.04918		chr4	16266666	+	OpenSea
cg14625581	-0.00274163	0.136999	-4.23362	2.72891e-05	0.0404218	-1.05299		chr17	75692478	+	OpenSea
cg12428797	0.00397037	0.402849	4.23481	2.71503e-05	0.0404218	-1.05553		chr8	144678360	+	N_Shore	5'UTR;5'UTR;5'UTR;5'UTR;5'UTR;5'UTR;5'UTR;5'UTR	EEF1D;EEF1D;EEF1D;EEF1D;EEF1D;EEF1D;EEF1D;EEF1D
cg22471376	0.00164977	0.822621	4.23131	2.75616e-05	0.0406161	-1.05564		chr15	89179370	+	OpenSea	5'UTR;5'UTR;5'UTR;Body	ISG20;ISG20;ISG20;ISG20
cg08943494	0.00801234	0.609554	4.23519	2.71058e-05	0.0404218	-1.05774		chr11	36422615	+	OpenSea	5'UTR;5'UTR;1stExon;5'UTR;Body	PRR5L;PRR5L;PRR5L;PRR5L;PRR5L
cg00289969	0.00241887	0.802036	4.23331	2.73255e-05	0.0404218	-1.0593		chr17	62185243	-	OpenSea	Body	ERN1
cg06151074	0.00240102	0.42768	4.23443	2.71939e-05	0.0404218	-1.06014		chr6	31669888	+	N_Shore	Body	BAT5
cg25715278	0.00374104	0.639301	4.22827	2.79233e-05	0.0408385	-1.08089		chr10	126040305	-	OpenSea
cg15940703	0.00342782	0.360442	4.22848	2.78984e-05	0.0408385	-1.08215		chr3	159549786	-	OpenSea	Body;Body;Body;Body;Body	IQCJ-SCHIP1;IQCJ-SCHIP1;SCHIP1;SCHIP1;SCHIP1
cg26052321	0.0024723	0.787168	4.22657	2.81279e-05	0.040983	-1.08778		chr12	68382883	-	OpenSea	TSS1500;TSS1500	IFNG-AS1;IFNG-AS1
cg24442506	0.00393541	0.619199	4.22433	2.83995e-05	0.04107	-1.0906		chr1	89737833	+	OpenSea	5'UTR;5'UTR	GBP5;GBP5
cg07904429	0.00415111	0.571984	4.22564	2.82405e-05	0.040993	-1.09136		chr11	22851893	+	S_Shore	TSS1500	SVIP
cg09024656	0.0033499	0.642127	4.22314	2.85446e-05	0.0411264	-1.09641		chr5	123790370	-	OpenSea
cg02177087	0.00175416	0.875056	4.22035	2.88885e-05	0.0413148	-1.10283		chr16	19709989	+	OpenSea	Body;Body	C16orf62;C16orf62
cg09964886	0.00253075	0.231583	4.22173	2.87174e-05	0.0412221	-1.10929		chr5	14666265	+	S_Shore	Body	OTULIN
cg14436379	0.00401984	0.564135	4.21924	2.90253e-05	0.0413578	-1.1185		chr3	121964603	+	OpenSea	5'UTR;5'UTR	CASR;CASR
cg00869550	-0.00231476	0.723213	-4.21726	2.92727e-05	0.0414003	-1.12398		chr16	58046537	-	OpenSea	3'UTR;Body;Body	USB1;USB1;USB1
cg20334115	0.00648906	0.588672	4.21747	2.92462e-05	0.0414003	-1.12453		chr1	226107899	+	N_Shelf	3'UTR	PYCR2
cg05328218	0.00539044	0.537941	4.2157	2.94695e-05	0.0414003	-1.12471		chr5	6729637	-	OpenSea	5'UTR;5'UTR	PAPD7;PAPD7
cg00980287	-0.0041576	0.762798	-4.21461	2.96072e-05	0.0414003	-1.1286		chr5	67483621	+	OpenSea
cg07878065	0.00269565	0.197104	4.21504	2.95532e-05	0.0414003	-1.13717		chr18	2641871	-	OpenSea
cg03795071	0.00343315	0.806878	4.21391	2.96961e-05	0.0414003	-1.14308		chr8	47318907	-	OpenSea
cg12822891	-0.0036208	0.722429	-4.21207	2.9931e-05	0.0415205	-1.14487		chr14	103464954	-	OpenSea	Body	CDC42BPB
cg00766824	0.00376425	0.5972	4.21156	2.99966e-05	0.0415205	-1.15086		chr13	20599142	-	OpenSea	Body;Body;Body;Body	ZMYM2;ZMYM2;ZMYM2;ZMYM2
cg14377059	0.00293865	0.583669	4.20987	3.02141e-05	0.0415707	-1.15944		chr1	59183881	-	OpenSea
cg01618988	-0.00416427	0.520805	-4.20894	3.03334e-05	0.0415707	-1.1596		chr20	61635995	+	N_Shore
cg15016701	0.00344164	0.308861	4.20878	3.03546e-05	0.0415707	-1.16412		chr12	63211683	-	OpenSea	Body	PPM1H
cg27295118	0.00611361	0.658139	4.20795	3.0462e-05	0.0415709	-1.16876		chr14	22902226	+	OpenSea
cg25586410	0.00382124	0.357703	4.20463	3.08983e-05	0.0420184	-1.17559		chr2	175350621	-	N_Shore	5'UTR;5'UTR	GPR155;GPR155
cg00464852	0.00344428	0.717688	4.19902	3.16472e-05	0.0427369	-1.19869		chr14	68610155	+	OpenSea	Body;Body;Body	RAD51B;RAD51B;RAD51B
cg07319811	0.00351995	0.198114	4.201	3.138e-05	0.0425242	-1.19935		chr1	156896259	+	N_Shore	Body	LRRC71
cg21262198	0.00614764	0.651755	4.19569	3.20997e-05	0.0431974	-1.20897		chr3	155422159	-	OpenSea	TSS200	PLCH1
cg04083553	-0.0021652	0.737663	-4.19005	3.28803e-05	0.0439427	-1.21464		chr3	128778575	+	OpenSea	TSS1500	GP9
cg22681074	0.00229793	0.134537	4.19288	3.24865e-05	0.0435666	-1.22598		chr1	228345324	-	N_Shore	5'UTR	GJC2
cg16621738	0.00241742	0.580755	4.18775	3.32037e-05	0.0442225	-1.22965		chr10	70096969	+	OpenSea	5'UTR;5'UTR;ExonBnd;ExonBnd	HNRNPH3;HNRNPH3;HNRNPH3;HNRNPH3
cg12999836	0.0031859	0.632948	4.18631	3.34086e-05	0.0443429	-1.24514		chr7	50791421	-	OpenSea	Body;Body;5'UTR	GRB10;GRB10;GRB10
cg09527904	0.00255289	0.783547	4.18312	3.38652e-05	0.0446432	-1.25317		chr2	235357346	+	OpenSea
cg09479286	0.0045289	0.68004	4.18539	3.35393e-05	0.0443644	-1.26268		chr2	169659182	-	OpenSea	5'UTR;1stExon;1stExon;1stExon;Body	NOSTRIN;NOSTRIN;NOSTRIN;NOSTRIN;NOSTRIN
cg23913963	-0.00214632	0.821048	-4.17611	3.48892e-05	0.0449972	-1.27145		chr1	17766917	+	S_Shore	TSS1500	RCC2
cg13674249	0.0021001	0.820514	4.17616	3.48812e-05	0.0449972	-1.28309		chr9	86321038	-	N_Shore	Body;Body	UBQLN1;UBQLN1
cg07052063	0.00295388	0.529356	4.1802	3.42881e-05	0.0449972	-1.28477		chr10	99255236	-	N_Shelf	Body	MMS19
cg01798157	0.00348388	0.542962	4.1744	3.51433e-05	0.0449972	-1.29163		chr1	203276595	+	S_Shore	3'UTR	BTG2
cg05493528	0.00413681	0.538759	4.17459	3.5115e-05	0.0449972	-1.2926		chr1	65631531	+	OpenSea	Body;Body;Body	AK4;AK4;AK4
cg13741394	-0.00239801	0.745823	-4.17625	3.48684e-05	0.0449972	-1.29643		chr18	43417389	-	Island	Body	SIGLEC15
cg04948906	0.00135183	0.0864448	4.17125	3.5616e-05	0.0450821	-1.29835		chr11	124413229	+	OpenSea	1stExon	OR8B12
cg26700386	0.00219125	0.165066	4.17339	3.52947e-05	0.0449972	-1.3002		chr11	10878528	+	N_Shore	5'UTR;5'UTR;TSS1500	ZBED5;ZBED5;ZBED5-AS1
cg27198696	0.00265174	0.797308	4.17499	3.5056e-05	0.0449972	-1.30083		chr6	31680112	-	OpenSea	Body;Body	LY6G6E;LY6G6E
cg27509293	0.0025283	0.763929	4.17395	3.52102e-05	0.0449972	-1.30107		chr6	14919597	-	OpenSea
cg23647554	-0.00316667	0.605145	-4.17471	3.50977e-05	0.0449972	-1.30345		chr3	42700674	-	S_Shore	Body	ZBTB47
cg08354137	0.00255511	0.816012	4.17173	3.55436e-05	0.0450821	-1.30908		chr17	39660481	+	OpenSea	Body;Body	KRT13;KRT13
cg10130628	0.00285628	0.655519	4.1695	3.58823e-05	0.0450821	-1.31835		chr6	30958445	-	OpenSea
cg17680767	0.0032055	0.403811	4.1691	3.59429e-05	0.0450821	-1.32062		chr5	73623208	-	OpenSea
cg15236764	0.00277831	0.207655	4.16936	3.59039e-05	0.0450821	-1.32505		chr11	88148434	+	OpenSea
cg02522196	0.00154299	0.104702	4.1659	3.6434e-05	0.045376	-1.33364		chr12	44226393	+	N_Shelf
cg07249182	0.00347965	0.532856	4.16483	3.65989e-05	0.045376	-1.33469		chr7	150064909	-	N_Shore	TSS1500;TSS1500;TSS1500	REPIN1;REPIN1;REPIN1
cg09673812	0.00340873	0.729523	4.16436	3.66717e-05	0.045376	-1.33547		chr19	30469225	-	OpenSea	Body;Body;Body	URI1;URI1;URI1
cg01895805	0.00279042	0.15687	4.16453	3.66459e-05	0.045376	-1.33759		chr8	141266703	-	OpenSea	Body;Body	TRAPPC9;TRAPPC9
cg10213935	0.00453908	0.437553	4.16378	3.67626e-05	0.045376	-1.3422		chr3	172238177	-	OpenSea	Body;Body;Body;Body	TNFSF10;TNFSF10;TNFSF10;TNFSF10
cg15961007	0.00355215	0.729922	4.16281	3.69139e-05	0.045418	-1.35005		chr6	153023279	-	OpenSea	Body	MYCT1
cg13668657	0.0023006	0.177011	4.15891	3.75286e-05	0.0457932	-1.36216		chr2	242042464	-	S_Shore	TSS1500;TSS1500;TSS1500;TSS1500	MTERF4;MTERF4;MTERF4;MTERF4
cg01309328	0.00271704	0.537464	4.15544	3.80845e-05	0.0457932	-1.36742		chr6	32811253	+	N_Shore	Body;Body	PSMB8;PSMB8
cg01961682	0.00194842	0.726422	4.15715	3.78092e-05	0.0457932	-1.37104		chr11	111999749	+	OpenSea
cg15612266	0.00371796	0.325011	4.1559	3.80099e-05	0.0457932	-1.3711		chr1	184477049	+	OpenSea	Body	C1orf21
cg07454365	0.00303369	0.395767	4.15782	3.77024e-05	0.0457932	-1.3728		chr7	707796	-	N_Shelf	Body;Body;Body;Body;Body;Body	PRKAR1B;PRKAR1B;PRKAR1B;PRKAR1B;PRKAR1B;PRKAR1B
cg03422256	0.00284218	0.743202	4.15349	3.83999e-05	0.0458944	-1.37486		chr2	192757348	-	OpenSea
cg23182003	0.00386538	0.401455	4.1553	3.81066e-05	0.0457932	-1.37994		chr6	117003752	+	S_Shore	Body	KPNA5
cg02753354	0.00253801	0.146241	4.15506	3.81452e-05	0.0457932	-1.38017		chr19	1074727	-	Island	Body	HMHA1
cg03038262	0.00252412	0.516613	4.15115	3.87804e-05	0.0458944	-1.38098		chr11	315262	-	N_Shore	3'UTR	IFITM1
cg18172358	0.00210034	0.731523	4.15065	3.88634e-05	0.0458944	-1.38199		chr1	76734569	-	OpenSea	Body;Body	ST6GALNAC3;ST6GALNAC3
cg06508940	0.0042476	0.746528	4.15217	3.86139e-05	0.0458944	-1.38594		chr19	5953984	+	OpenSea	Body;Body;Body;Body	RANBP3;RANBP3;RANBP3;RANBP3
cg10575219	0.00355799	0.593955	4.15494	3.8164e-05	0.0457932	-1.38641		chr7	105313992	-	OpenSea	Body;5'UTR	ATXN7L1;ATXN7L1
cg03387494	0.00299561	0.411193	4.14935	3.90773e-05	0.0458944	-1.39348		chr20	33263488	-	N_Shore	Body	PIGU
cg05901971	0.0032473	0.255575	4.14947	3.90577e-05	0.0458944	-1.39962		chr6	152630996	-	OpenSea	Body;Body	SYNE1;SYNE1
cg25781127	0.00228902	0.670104	4.15033	3.89156e-05	0.0458944	-1.40003		chr2	25518688	+	OpenSea	Body;Body;Body	DNMT3A;DNMT3A;DNMT3A
cg06843189	0.00324957	0.215822	4.1455	3.97178e-05	0.0463283	-1.4164		chr4	149138319	-	OpenSea	Body;Body	NR3C2;NR3C2
cg17837526	0.00240562	0.250187	4.14623	3.95948e-05	0.0463283	-1.41746		chr5	172410489	+	N_Shore	TSS1500	ATP6V0E1
cg03972892	0.00249076	0.356759	4.14496	3.98074e-05	0.0463283	-1.41825		chr3	72305191	+	OpenSea
cg23356411	0.00276841	0.325632	4.14369	4.00219e-05	0.0463283	-1.42288		chr9	130678453	+	N_Shore	Body;5'UTR	ST6GALNAC4;ST6GALNAC4
cg08236655	0.003181	0.209268	4.14356	4.00444e-05	0.0463283	-1.42867		chr3	16930651	-	S_Shelf	Body	PLCL2
cg24223207	0.00156109	0.903316	4.13857	4.08956e-05	0.0471723	-1.43315		chr2	75830828	+	OpenSea
cg11343553	0.00274231	0.726504	4.13573	4.13878e-05	0.0473383	-1.44884		chr6	42346034	+	OpenSea	5'UTR;5'UTR	TRERF1;TRERF1
cg03497652	-0.00286975	0.608148	-4.13495	4.1525e-05	0.0473383	-1.45864		chr16	4751569	-	OpenSea	Body	ANKS3
cg19571256	0.00235226	0.178425	4.13567	4.1398e-05	0.0473383	-1.4604		chr12	68531281	-	OpenSea
cg18402166	-0.00255658	0.476535	-4.13466	4.15749e-05	0.0473383	-1.46175		chr17	62778279	-	S_Shore	TSS1500;TSS200	LOC146880;LOC146880
cg01098955	0.00384664	0.812403	4.13376	4.17327e-05	0.0473383	-1.46512		chr14	106322163	-	S_Shore
cg13247871	0.00274308	0.18513	4.13354	4.17724e-05	0.0473383	-1.46566		chr7	88632493	+	OpenSea	Body	ZNF804B
cg01354879	-0.00253507	0.860446	-4.12549	4.3211e-05	0.0483629	-1.47626		chr6	84140050	+	N_Shore	Body	ME1
cg27327370	0.00181292	0.778655	4.12602	4.31152e-05	0.0483629	-1.48133		chr2	192746685	-	Island
cg17632356	0.00387367	0.716569	4.12821	4.27195e-05	0.0482704	-1.48216		chr7	143184874	+	OpenSea	Body	EPHA1-AS1
cg08565703	0.00241629	0.264568	4.12683	4.2967e-05	0.0483629	-1.49314		chr20	24853492	-	OpenSea
cg12635790	0.00309445	0.385795	4.125	4.33005e-05	0.0483629	-1.49438		chr8	96112814	+	OpenSea
cg08576185	0.0034506	0.589578	4.12094	4.40455e-05	0.0490536	-1.51142		chr16	2055684	+	S_Shore	Body	ZNF598
cg22328850	-0.00296205	0.736195	-4.10915	4.62781e-05	0.0502047	-1.52407		chr12	50473716	+	N_Shore	Body;Body;Body;Body	ASIC1;ASIC1;ASIC1;ASIC1
cg00411097	0.00262712	0.365229	4.11862	4.44763e-05	0.0493915	-1.52717		chr7	1596050	-	OpenSea	1stExon;5'UTR	TMEM184A;TMEM184A

## Sheet: Table J
Male GDM-associated dmCpGs							Male 1hr glucose-associated dmCpGs							Female 1hr glucose-associated dmCpGs
Row.names	logFC	AveExpr	P.Value	adj.P.Val	Gene		Row.names	logFC	AveExpr	P.Value	adj.P.Val	Gene		Row.names	logFC	AveExpr	P.Value	adj.P.Val	Gene
cg04685228	0.0316115	0.438487	3.27752e-08	0.0127027			cg22238122	-0.00875789	0.812509	4.40516e-08	0.0153621	PBX1		cg23707006	0.00391212	0.845932	2.29632e-08	0.00889982	OR9K2
cg25156118	-0.0286671	0.600212	7.12199e-08	0.0138013	LRFN1		cg26735071	-0.00357295	0.799525	8.97615e-08	0.0153621	MAG;MAG		cg09150130	0.00571971	0.6686	6.1216e-08	0.0118627
cg11199014	-0.0301245	0.300577	3.57158e-07	0.0442739	LRFN1		cg26820327	-0.00341933	0.874491	1.18911e-07	0.0153621			cg04174091	0.00428066	0.641288	3.22886e-07	0.014145
cg21089930	0.0247035	0.82538	4.56939e-07	0.0442739	DTX4		cg18181229	-0.00856408	0.608955	1.67087e-07	0.0161894	PBX1		cg04878826	0.00368725	0.591048	2.50556e-07	0.014145
							cg02243624	-0.00461747	0.790282	3.04225e-07	0.0196514	WIPI1;PRKAR1A		cg09143713	0.00501594	0.390804	2.37864e-07	0.014145	PLCB4;PLCB4
							cg07603357	-0.00270503	0.775546	2.75405e-07	0.0196514			cg12205270	0.00490193	0.497501	3.84483e-07	0.014145	CYTH1;CYTH1
							cg09064302	-0.00444605	0.801729	4.44533e-07	0.0246125	FAM178B;FAM178B;FAM178B		cg14656043	0.00525886	0.332644	3.2047e-07	0.014145	CREM;CREM;CREM;CREM;CREM;CREM
							cg00769915	0.00353861	0.872383	8.41502e-07	0.0257327	C14orf143		cg15556213	0.00455677	0.761395	3.35502e-07	0.014145
							cg14205001	-0.00400134	0.758803	9.24836e-07	0.0257327	NOTCH1		cg15767676	0.00310922	0.807688	4.01463e-07	0.014145	PRKCZ;PRKCZ;PRKCZ;PRKCZ
							cg18060849	-0.00465934	0.829104	5.82788e-07	0.0257327	RPS6KA2;RPS6KA2		cg20622131	0.00285655	0.798616	3.94898e-07	0.014145	CHRNB4
							cg18584428	-0.00250931	0.90605	6.40368e-07	0.0257327			cg23911696	0.00383901	0.278398	3.85303e-07	0.014145	USP15;USP15;USP15;MIR6125
							cg18735660	-0.00321191	0.836909	8.31984e-07	0.0257327	SMAD7;SMAD7;SMAD7;SMAD7		cg10413305	0.0038994	0.606612	5.70194e-07	0.0184158	UBASH3B
							cg24086366	-0.00423173	0.804859	9.29533e-07	0.0257327			cg02454053	0.00312612	0.816968	7.69872e-07	0.0213127	ZNF592
							cg27643890	-0.00410675	0.771992	6.84008e-07	0.0257327	ELFN1		cg03750061	0.00474623	0.692442	7.41178e-07	0.0213127	PDZD8
							cg06256587	-0.00315951	0.827141	1.17189e-06	0.0298376	PLA2G4D;PLA2G4D		cg05394561	0.00483625	0.615619	1.45908e-06	0.0332644	KRTAP16-1
							cg14257881	-0.00289431	0.86818	1.23179e-06	0.0298376	SCUBE1		cg09764652	0.00519903	0.748735	1.31413e-06	0.0332644
							cg02368788	0.00756448	0.611822	1.7459e-06	0.032794			cg15564459	0.00375744	0.74219	1.40922e-06	0.0332644	C1orf111;C1orf226
							cg06261059	-0.00303775	0.901808	1.93971e-06	0.032794	MCPH1		cg06791426	0.0043153	0.309584	1.62994e-06	0.0350952	FBRSL1
							cg06687489	0.00661338	0.456842	1.82538e-06	0.032794	MYO5C		cg12148585	0.00529578	0.496104	1.76345e-06	0.0359715	KLF7;KLF7;KLF7;KLF7
							cg17344223	0.00278973	0.105222	1.94614e-06	0.032794	PLXND1		cg07966196	0.00406244	0.722059	1.90166e-06	0.0368512
							cg19683800	-0.00274062	0.805036	1.80782e-06	0.032794	CYB561;CYB561;CYB561		cg03422256	0.00397941	0.745055	2.35521e-06	0.040771
							cg21952123	-0.00289839	0.709693	1.7039e-06	0.032794	MEI1		cg08973312	0.00237865	0.906772	2.25122e-06	0.040771	PDZD2
							cg24743946	-0.00277604	0.852892	1.76242e-06	0.032794	PLEKHB1;PLEKHB1;PLEKHB1;PLEKHB1;PLEKHB1;PLEKHB1		cg19396666	0.00358844	0.791273	2.52223e-06	0.040771
							cg02268738	-0.00378553	0.882995	2.09699e-06	0.0338637	SRM		cg20089535	0.00225776	0.875763	2.62992e-06	0.040771	KCNIP3;KCNIP3
							cg21814290	-0.00334058	0.758304	2.4968e-06	0.0372185	RP1L1		cg25535569	0.00468209	0.483817	2.56963e-06	0.040771
							cg24246164	-0.00318526	0.803865	2.47548e-06	0.0372185	OR13A1		cg04019374	0.0027611	0.777429	2.85606e-06	0.0411315
							cg01026385	-0.00432847	0.760698	3.36491e-06	0.0372652	B3GNT2		cg12468308	0.00467993	0.731886	2.86543e-06	0.0411315
							cg01883217	0.0073234	0.210792	3.4201e-06	0.0372652	DEF8;DEF8		cg02088550	0.0021209	0.895077	3.59114e-06	0.0421876	DKFZp434J0226
							cg02060627	-0.00439217	0.820162	4.19211e-06	0.0372652	CDC42;CDC42;CDC42		cg03795071	0.00496541	0.806007	4.01758e-06	0.0421876
							cg02171726	-0.00293638	0.877645	3.95065e-06	0.0372652			cg04485131	0.00319446	0.780527	4.16622e-06	0.0421876
							cg06750897	-0.00866874	0.714409	3.29926e-06	0.0372652	PBX1		cg05562612	0.00419912	0.77615	6.04176e-06	0.0421876	RNF185;RNF185;RNF185;RNF185;RNF185;RNF185
							cg08196933	-0.00346045	0.913266	3.20561e-06	0.0372652			cg07624582	0.0058803	0.537718	6.01089e-06	0.0421876	NFIB;NFIB;NFIB
							cg08943940	-0.00364082	0.785472	4.04825e-06	0.0372652			cg08403778	0.00169404	0.906072	5.11579e-06	0.0421876	MYOF;MYOF
							cg10099827	-0.00542405	0.722001	3.01958e-06	0.0372652			cg09207960	0.00353361	0.212797	3.1355e-06	0.0421876	OTUD4
							cg11238902	-0.00372386	0.832437	3.55027e-06	0.0372652			cg10163406	0.0031367	0.725061	4.29529e-06	0.0421876
							cg11939913	-0.00349617	0.844625	4.23065e-06	0.0372652	LHFPL2		cg10206931	0.0035051	0.820579	5.36459e-06	0.0421876	SCNN1G
							cg11944005	-0.00410871	0.743871	2.92432e-06	0.0372652	ANKRD35;ANKRD35;NBPF20;NBPF10;NBPF10		cg11918867	0.00208304	0.905336	4.55444e-06	0.0421876	LOC441178
							cg15665812	-0.00327351	0.797634	4.04918e-06	0.0372652	GRK5		cg13954212	0.00343785	0.17608	3.67264e-06	0.0421876
							cg16027267	-0.00432118	0.718381	4.22481e-06	0.0372652	TCAP		cg14177809	0.00251427	0.842619	4.26099e-06	0.0421876	LRRC1
							cg17281572	-0.00511246	0.731535	4.06368e-06	0.0372652			cg15357828	0.0035751	0.746126	5.98449e-06	0.0421876
							cg20395295	0.00256921	0.106234	3.08184e-06	0.0372652	EDEM1		cg15415783	0.00392742	0.681645	6.20456e-06	0.0421876	RAB40C;RAB40C;RAB40C;RAB40C;RAB40C
							cg20606792	-0.00347593	0.81747	3.25166e-06	0.0372652	LIPE;LIPE-AS1		cg17348495	0.00411099	0.667838	4.6213e-06	0.0421876
							cg22679048	-0.00276734	0.824898	4.05555e-06	0.0372652			cg17944801	0.00262317	0.881076	4.74661e-06	0.0421876
							cg26326527	-0.00847179	0.643721	3.67816e-06	0.0372652	PBX1;PBX1;PBX1		cg18181552	0.0021474	0.887607	3.88236e-06	0.0421876	CDH4;CDH4
							cg20327784	-0.00471284	0.77056	4.34586e-06	0.0374293	SAP30BP		cg18183624	-0.00757666	0.377565	6.17385e-06	0.0421876	IGF2BP1;IGF2BP1
							cg16237760	-0.00432523	0.789231	4.73378e-06	0.039455	SSH1;SSH1;SSH1		cg18632745	0.00261758	0.907673	3.18404e-06	0.0421876	ZNF365;ZNF365
							cg22445033	-0.00322585	0.782025	4.78466e-06	0.039455	CEP170B;CEP170B		cg18837947	0.00571457	0.119989	5.11668e-06	0.0421876
							cg01768328	-0.00330317	0.824055	6.02107e-06	0.0407426	WDR81;WDR81;WDR81;WDR81		cg19913563	0.00587045	0.596432	5.45195e-06	0.0421876
							cg04612952	-0.00338007	0.750324	6.25774e-06	0.0407426			cg20454518	0.00535437	0.523374	4.64437e-06	0.0421876	FBRSL1
							cg05947470	-0.00362848	0.837266	5.90464e-06	0.0407426	PLIN3;PLIN3;PLIN3		cg23478124	0.00414714	0.509918	3.96462e-06	0.0421876	PICALM;PICALM
							cg10483611	-0.00342413	0.706595	5.21878e-06	0.0407426	SLC25A34		cg23756265	0.00276805	0.835922	5.21946e-06	0.0421876
							cg11653858	-0.00467223	0.713899	6.21142e-06	0.0407426	SLC13A2;SLC13A2;SLC13A2;SLC13A2		cg24104060	0.00342204	0.821774	3.75147e-06	0.0421876	EML6
							cg15706973	-0.00664163	0.717192	5.60752e-06	0.0407426	ACOXL;ACOXL;ACOXL		cg24515352	0.00473611	0.458438	5.92948e-06	0.0421876	PAQR8
							cg16113793	0.00243642	0.129407	5.58933e-06	0.0407426	LAMA3;LAMA3;LAMA3;LAMA3		cg24559796	0.00471594	0.683239	4.9662e-06	0.0421876
							cg16604035	-0.00305322	0.79997	5.82989e-06	0.0407426	AHDC1		cg25869938	0.00365336	0.800689	5.94418e-06	0.0421876
							cg17023341	-0.00368207	0.823276	5.14241e-06	0.0407426	KIFC3;KIFC3		cg25924746	0.00405663	0.757485	3.47919e-06	0.0421876	IRS2
							cg18798111	-0.00290277	0.868954	5.86045e-06	0.0407426			cg27177296	0.00185013	0.904552	5.90895e-06	0.0421876	CLDN1
							cg20217306	-0.00285401	0.824416	5.5174e-06	0.0407426			cg01961682	0.00282176	0.723275	7.02111e-06	0.0425505
							cg23092048	-0.00243869	0.865696	6.30741e-06	0.0407426			cg02177087	0.00251933	0.872864	7.32919e-06	0.0425505	C16orf62;C16orf62
							cg24333145	-0.00411439	0.683705	5.55251e-06	0.0407426	PLEKHG6;PLEKHG6		cg04879378	0.00310298	0.851444	6.48492e-06	0.0425505	XKR6
							cg04753090	-0.00303723	0.813604	6.69758e-06	0.0418673	AATK;AATK		cg06478995	0.00548285	0.441218	7.83177e-06	0.0425505	KPNA5
							cg23117343	-0.00344233	0.837214	6.68136e-06	0.0418673			cg13063898	0.00246971	0.900612	7.06588e-06	0.0425505
							cg12705735	0.00439553	0.825514	6.99874e-06	0.0430555			cg14785392	0.00214292	0.913849	6.70525e-06	0.0425505
							cg02822405	-0.00408061	0.735172	7.1945e-06	0.0435682			cg15029631	0.00563355	0.712612	7.60984e-06	0.0425505	SCN8A
							cg06674791	-0.0105875	0.545431	7.4754e-06	0.0445728	PBX1;PBX1;PBX1		cg15031003	0.00313689	0.165539	7.20967e-06	0.0425505	TNRC6B
							cg11642097	-0.00312036	0.747534	7.74886e-06	0.0455033	PRSS36;PRSS36;PRSS36		cg15105791	0.00319945	0.815891	6.4353e-06	0.0425505	GRTP1
							cg00615134	-0.00402354	0.702673	8.80202e-06	0.0471305			cg15445952	0.00488811	0.558173	7.18743e-06	0.0425505	SCUBE1
							cg00622375	0.00560354	0.656012	8.87719e-06	0.0471305	SVIL;MIR938;SVIL		cg15937838	0.00276434	0.84468	7.60493e-06	0.0425505	ANP32D
							cg06144110	-0.00299596	0.759865	8.66972e-06	0.0471305			cg16953186	0.0026742	0.844981	7.75303e-06	0.0425505	KSR2
							cg07344315	0.00396198	0.819515	8.31177e-06	0.0471305	RAP1B;RAP1B		cg17178761	0.00456447	0.226452	7.74494e-06	0.0425505	MSI2;MSI2
							cg08640475	-0.00585839	0.722124	8.39382e-06	0.0471305			cg24947324	0.00440088	0.761268	7.90474e-06	0.0425505
							cg19665316	0.00417499	0.834307	8.48615e-06	0.0471305	INTS4		cg26027170	0.00397274	0.301908	7.1479e-06	0.0425505
							cg24269471	-0.00275267	0.865737	8.71259e-06	0.0471305			cg04862321	0.00307318	0.665625	8.20724e-06	0.0429848	PPP1R10
							cg04427854	-0.00237976	0.885428	9.06106e-06	0.0474566			cg04977442	0.00255099	0.756374	8.12714e-06	0.0429848	MACROD1
							cg23960169	-0.00301309	0.86566	9.37444e-06	0.0484432			cg11046734	0.00510729	0.301299	8.39529e-06	0.0432693
														cg11864558	0.0042968	0.287272	8.48485e-06	0.0432693	LINC01269
														cg10549933	0.00259	0.910106	8.79505e-06	0.0439371
														cg26873405	0.00291662	0.881017	8.84254e-06	0.0439371	LINC00970
														cg14307152	0.00229028	0.809995	9.13672e-06	0.0442639	MAPRE3;MAPRE3
														cg15013617	0.00463827	0.462074	9.10837e-06	0.0442639	C20orf141
														cg13575216	0.00289941	0.868495	9.44933e-06	0.0444979	MX1;MX1;MX1;MX1
														cg16224755	0.00366006	0.625426	9.53504e-06	0.0444979
														cg18422587	0.00521849	0.110523	9.64428e-06	0.0444979
														cg21679012	0.00402818	0.309492	9.53446e-06	0.0444979	SFTPB;SFTPB
														cg09192711	0.002428	0.822465	1.01497e-05	0.0447012	PSTPIP1
														cg19736654	-0.00206277	0.83446	1.01375e-05	0.0447012	TRIP10
														cg20068209	0.00535342	0.429586	1.01439e-05	0.0447012	TMEM30A;TMEM30A
														cg22699285	0.00374368	0.320294	1.01107e-05	0.0447012	BTBD11
														cg04025110	0.00263905	0.870375	1.07068e-05	0.0454545
														cg10728351	0.00573703	0.327576	1.0679e-05	0.0454545
														cg22784805	0.00272474	0.837661	1.07899e-05	0.0454545
														cg26758826	0.00316605	0.750675	1.04463e-05	0.0454545	TENM2
														cg13875506	0.00221247	0.914215	1.10294e-05	0.0454752	PLEKHA7
														cg26336213	0.00184989	0.948169	1.10079e-05	0.0454752	ATP10A
														cg00541544	0.00363609	0.303362	1.21669e-05	0.0471552	UNC84B
														cg04852824	0.00319627	0.845326	1.17209e-05	0.0471552	DPH6-AS1
														cg05661346	0.00317709	0.417756	1.2144e-05	0.0471552	PRKCH
														cg09361367	0.00388699	0.835925	1.20174e-05	0.0471552	PRKG1;PRKG1
														cg19492010	0.00521651	0.356418	1.15914e-05	0.0471552	PLCB4
														cg26584983	0.00230095	0.888435	1.18035e-05	0.0471552
														cg01217815	0.00266625	0.895241	1.24172e-05	0.0476487
														cg12389611	0.00604795	0.614303	1.26826e-05	0.0481899
														cg02493508	0.00875637	0.218398	1.28954e-05	0.0483172
														cg16810272	0.00215295	0.878847	1.29654e-05	0.0483172
														cg16063640	-0.00360919	0.353616	1.32162e-05	0.048327
														cg20124376	0.00452116	0.84173	1.32174e-05	0.048327	GNG7
														cg00913104	0.0042517	0.721528	1.36044e-05	0.0484641	TNK2;TNK2;TNK2
														cg01673485	0.00407565	0.582904	1.367e-05	0.0484641	TRERF1;TRERF1
														cg02993564	0.00291948	0.736997	1.39723e-05	0.0484641	TSNARE1
														cg13047217	0.00210484	0.917062	1.40052e-05	0.0484641	ERICH1;ERICH1
														cg17552384	0.00492619	0.638322	1.38299e-05	0.0484641	MAP7;MAP7;MAP7;MAP7;MAP7;MAP7;MAP7;MAP7;MAP7;MAP7;MAP7;MAP7;MAP7
														cg25201165	0.00499035	0.647781	1.34361e-05	0.0484641	PHLPP1

[truncated: 12 more sheets: Table K, Table L, Table M, Table N, Table O, Table P, Table Q, Table R, Table S, Table T, Table U, Table V]
